# Supplementary material for: Metabolic Analyses Revealed Time-Dependent Synergistic Killing by Colistin and Aztreonam Combination Against Multidrug-Resistant Acinetobacter baumannii
Source: Front Microbiol. 2018 Nov 16;9:2776. doi: 10.3389/fmicb.2018.02776 (PMC6250834; doi:10.3389/fmicb.2018.02776)
Supplement: Supplementary file 3 [file Data_Sheet_3.xlsx]

## Sheet: SI Dataset S2
Supplementary dataset S2. Significant metabolites identified in the clinical Acinetobacter baumannii isolate 090342 (AB090342) in response to colistin (COL) (1 mg/L), azetronam (AZT) (128 mg/L), and the combination (CA) at (A) 1, (B) 4 and (C) 24 h. Significant fold-changes (> 2) are highlighted in bold, p ≤ 0.05, FDR ≤ 0.05 (one-way ANOVA). Red = increased fold change; blue = decreased fold chan…
(A)
Mass	RT	FORMULA	Putative metabolite	confidence	Map	Pathway	Log2 (fold change)			p value	FDR
							COL	AZT	CA
203.116	7.55139	C9H17NO4	O-Acetylcarnitine	6	Amino Acid Metabolism	Alanine and aspartate metabolism	0.275246	-1.59399	-0.732103	0.00032531	0.0028824
247.069	16.9636	C9H13NO7	N-Succinyl-L-glutamate	8	Amino Acid Metabolism	Arginine and proline metabolism	-0.270805	-1.82481	-0.810197	0.006774	0.022584
398.138	16.3387	C15H22N6O5S	S-Adenosyl-L-methionine	8	Amino Acid Metabolism	Arginine and proline metabolism__Methionine metabolism__Zeatin biosynthesis	-0.222767	-1.14027	-0.718197	0.014672	0.038567
219.111	8.68832	C9H17NO5	Pantothenate	8	Amino Acid Metabolism	beta-Alanine metabolism__Pantothenate and CoA biosynthesis	0.18812	-1.81227	-0.430489	0.002947	0.012811
426.087	16.7582	C13H22N4O8S2	S-glutathionyl-L-cysteine	8	Amino Acid Metabolism	Cysteine metabolism	-0.147709	-2.89973	-0.899207	0.0067841	0.022584
160.085	11.0197	C6H12N2O3	D-Alanyl-D-alanine	8	Amino Acid Metabolism	D-Alanine metabolism__Peptidoglycan biosynthesis	-0.163578	-1.4198	-1.19255	0.0066098	0.022447
679.101	15.3059	C20H31N3O19P2	UDP-N-acetylmuramate	8	Amino Acid Metabolism	D-Glutamine and D-glutamate metabolism__Aminosugars metabolism__Peptidoglycan biosynthesis	-0.0674919	-2.10432	-0.88555	0.00018742	0.0019966
259.046	16.4089	C6H14NO8P	D-Glucosamine 6-phosphate	10	Amino Acid Metabolism	Glutamate metabolism__Aminosugars metabolism	-0.154651	-3.12106	-1.91086	0.0014572	0.0079711
250.062	13.9106	C8H14N2O5S	gamma-L-Glutamyl-L-cysteine	8	Amino Acid Metabolism	Glutamate metabolism__Glutathione metabolism	-0.586365	-2.20122	-1.99427	0.00073349	0.0049818
146.069	14.9631	C5H10N2O3	L-Glutamine	10	Amino Acid Metabolism	Glutamate metabolism__Purine metabolism__Pyrimidine metabolism__D-Glutamine and D-glutamate metabolism__Nitrogen metabolism	0.47227	-1.59824	-1.14053	0.0083471	0.026474
111.08	23.5895	C5H9N3	1H-Imidazole-4-ethanamine	10	Amino Acid Metabolism	Histidine metabolism	-0.16517	-1.65433	-1.21995	3.6385e-05	0.00063485
717.273	17.2412	C30H39N9O12	5-Methyltetrahydropteroyltri-L-glutamate	6	Amino Acid Metabolism	homoserine and methionine biosynthesis __ methionine biosynthesis II __ methionine biosynthesis III __ superpathway of methionine biosynthesis (by sulfhydrylation) __ superpathway of methionine biosynthesis (transsulfuration)	-0.1303	-2.14538	-0.764712	0.0023559	0.011149
525.633	17.3176	C35H55N7O26P2	UDP-N-acetylmuramoyl-L-alanyl-D-gamma-glutamyl-meso-2,6- diaminopimelate	8	Amino Acid Metabolism	Lysine biosynthesis__Peptidoglycan biosynthesis	-0.165749	0.395465	1.24156	1.5003e-05	0.00038855
218.127	14.3842	C9H18N2O4	N2-(D-1-Carboxyethyl)-L-lysine	6	Amino Acid Metabolism	Lysine degradation	-0.114814	-1.32721	-0.934867	0.0036574	0.015107
188.116	15.0143	C8H16N2O3	N6-Acetyl-L-lysine	6	Amino Acid Metabolism	Lysine degradation	-0.438266	-1.46331	-1.18841	0.011251	0.032165
165.079	14.2345	C9H11NO2	D-Phenylalanine	8	Amino Acid Metabolism	Phenylalanine metabolism	0.325237	-1.84891	-1.0883	8.0073e-05	0.0010804
212.059	8.23064	C12H8N2O2	Isophenoxazine	8	Amino Acid Metabolism	Tryptophan metabolism	0.553631	1.02365	1.05775	5.4909e-07	4.2482e-05
239.094	8.74971	C7H17N3O4S	N-Ornithyl-L-taurine	8	Amino Acid Metabolism	Undefined	0.143183	-2.09472	-1.55828	0.015308	0.039319
246.133	14.1428	C9H18N4O4	L-N2-(2-Carboxyethyl)arginine	6	Biosynthesis of Secondary Metabolites	Clavulanic acid biosynthesis	0.0595216	-1.30822	-0.865734	0.0024791	0.011467
210.038	16.5152	C6H10O8	D-Glucarate	8	Carbohydrate Metabolism	Ascorbate and aldarate metabolism	0.48503	-1.24537	-0.928724	0.0017079	0.0088635
88.0523	7.58278	C4H8O2	Butanoic acid	8	Carbohydrate Metabolism	Butanoate metabolism	-1.15503	-0.0490052	-1.30318	0.00045375	0.0035053
177.064	14.968	C6H11NO5	4-Hydroxy-4-methylglutamate	6	Carbohydrate Metabolism	C5-Branched dibasic acid metabolism	0.213748	-1.8416	-0.511761	0.0018958	0.0094977
255.705	5.13764	C21H36N7O16P3S	CoA	8	Carbohydrate Metabolism	Citrate cycle (TCA cycle)__Fatty acid metabolism__Pantothenate and CoA biosynthesis	-0.875276	-0.628326	-1.20654	0.0027952	0.012553
178.048	12.5144	C6H10O6	2-Dehydro-3-deoxy-D-galactonate	8	Carbohydrate Metabolism	Galactose metabolism	-0.119252	-1.16626	-0.925866	0.020959	0.048315
185.993	16.5234	C3H7O7P	3-Phospho-D-glycerate	10	Carbohydrate Metabolism	Glycolysis / Gluconeogenesis__Glycine, serine and threonine metabolism__Glycerolipid metabolism__Glyoxylate and dicarboxylate metabolism__Carbon fixation	0.533438	-1.00754	-0.604326	0.0020117	0.0099307
258.014	11.9389	C6H11O9P	D-Glucono-1,5-lactone-6P	8	Carbohydrate Metabolism	Pentose phosphate pathway	-0.0416559	-1.08913	-0.925866	0.011748	0.03312
290.04	15.9596	C7H15O10P	D-Sedoheptulose 7-phosphate	8	Carbohydrate Metabolism	Pentose phosphate pathway__Carbon fixation	-0.313876	-1.25793	-0.682565	0.0042929	0.016709
206.043	16.9612	C7H10O7	2-Methylcitrate	6	Carbohydrate Metabolism	Propanoate metabolism	0.385911	-1.25826	-0.836786	0.0012013	0.0069469
97.9768	15.6738	H3O4P	Orthophosphate	8	Energy Metabolism	Oxidative phosphorylation__Photosynthesis__Peptidoglycan biosynthesis	0.00169427	-1.35346	-0.865026	0.0014209	0.0078574
501.665	5.14592	C37H64N7O17P3S	trans-Hexadec-2-enoyl-CoA	6	Lipid Metabolism	Fatty acid elongation in mitochondria__Fatty acid metabolism	-0.841926	-0.680399	-1.54356	0.0066523	0.022515
438.255	4.06525	C23H38N2O4S	15S-hydroxy,14R-(S-cysteinyl)-5Z,8Z,10E,12E-eicosatetraenoic acid	8	Lipids: Fatty Acyls	Eicosanoids	0.649433	0.509913	1.61194	0.00041606	0.0033154
254.225	3.99645	C16H30O2	FA(16:1)	6	Lipids: Fatty Acyls	Fatty acid biosynthesis	-1.15914	0.85912	-0.547281	2.1015e-05	0.00045249
256.24	4.01516	C16H32O2	FA(16:0)	8	Lipids: Fatty Acyls	Fatty acid biosynthesis__Fatty acid elongation in mitochondria__Fatty acid metabolism__Biosynthesis of unsaturated fatty acids	-1.1268	0.554692	-0.624189	6.9753e-06	0.00022179
198.162	4.15371	C12H22O2	FA (12:1) dodecenoic acid	8	Lipids: Fatty Acyls	Fatty Acids and Conjugates	-2.49431	0.682142	-1.15199	2.4729e-06	0.00012513
188.141	4.42165	C10H20O3	FA hydroxy(10:0)	8	Lipids: Fatty Acyls	Fatty Acids and Conjugates	-1.42072	0.352889	-1.13835	0.00013397	0.0016146
144.115	4.63605	C8H16O2	FA ethyl(6:0)	8	Lipids: Fatty Acyls	Fatty Acids and Conjugates	-1.00972	0.312254	-0.860203	2.5529e-05	0.00051166
398.34	3.78701	C24H46O4	Axillarenic acid	6	Lipids: Fatty Acyls	Fatty Acids and Conjugates	-1.27339	0.157056	-1.36569	0.003595	0.01491
268.24	3.97135	C17H32O2	FA methyl(16:1)	6	Lipids: Fatty Acyls	Fatty Acids and Conjugates	-1.0629	0.614841	-0.353751	3.8387e-05	0.00065843
142.099	4.68983	C8H14O2	FA (8:1)	6	Lipids: Fatty Acyls	Fatty Acids and Conjugates	-1.15476	-0.116381	-0.875185	0.0029495	0.012811
282.256	3.94211	C18H34O2	FA (18:1)	6	Lipids: Fatty Acyls	Fatty Acids and Conjugates	-1.19442	0.691212	-0.521383	3.3466e-06	0.00014111
226.193	4.06507	C14H26O2	FA (14:1) tetradecenoic acid	6	Lipids: Fatty Acyls	Fatty Acids and Conjugates	-1.80587	0.391184	-1.31206	2.9356e-05	0.00055015
184.183	4.31341	C12H24O	FA (12:1) dodecen-1-ol	6	Lipids: Fatty Acyls	Fatty alcohols	1.332	1.15619	2.0244	0.01696	0.041759
644.442	3.8107	C35H65O8P	PA(32:2)	8	Lipids: Glycerophospholipids	Glycerophosphates	-1.2456	-0.120339	-1.51456	5.1712e-08	8.7221e-06
646.458	3.79635	C35H67O8P	PA(32:1)	8	Lipids: Glycerophospholipids	Glycerophosphates	-0.778432	-0.496567	-1.08969	0.0011272	0.006671
562.364	3.58204	C29H55O8P	PA(26:1)	6	Lipids: Glycerophospholipids	Glycerophosphates	0.913868	0.35439	1.635	0.00023272	0.0022645
576.379	3.58666	C30H57O8P	PA(27:1)	6	Lipids: Glycerophospholipids	Glycerophosphates	0.4032	0.44954	1.07365	0.0040022	0.016201
689.499	4.11757	C37H72NO8P	PE(32:1)	8	Lipids: Glycerophospholipids	Glycerophosphoethanolamines	0.828368	0.22403	1.08149	1.4886e-05	0.00038855
484.28	4.01378	C22H45O9P	[PG (16:0)] 1-hexadecanoyl-sn-glycero-3-phospho-(1'-sn-glycerol)	8	Lipids: Glycerophospholipids	Glycerophosphoglycerols	0.956202	0.585028	1.49561	0.0013379	0.0075422
720.495	3.70346	C38H73O10P	PG(32:1)	6	Lipids: Glycerophospholipids	Glycerophosphoglycerols	0.840434	0.32457	1.0089	6.7501e-05	0.00096724
716.516	3.64892	C79H150O17P2	CL(16:1(9Z)/18:0/18:1(9Z)/18:0)	6	Lipids: Glycerophospholipids	Undefined	-1.15235	0.362208	-0.417425	0.00022293	0.0021904
386.115	11.0306	C24H18O5	[Fv hydrox] 8-Cinnamoyl-3,4-dihydro-5,7-dihydroxy-4-phenylcoumarin	6	Lipids: Polyketides	Flavonoids	-0.60926	-6.70911	-2.61945	0.0011556	0.0067597
301.298	5.00309	C18H39NO2	[SP amino(18:0/2:0)] 2S-aminooctadecane-1,3R-diol	6	Lipids: Sphingolipids	Sphingoid bases	0.574387	0.485531	1.22044	0.00021788	0.0021617
254.09	22.7383	C11H14N2O5	N-Ribosylnicotinamide	8	Metabolism of Cofactors and Vitamins	Nicotinate and nicotinamide metabolism	-0.708492	-0.844938	-1.23984	0.0024993	0.011497
180.054	7.57601	C8H8N2O3	Nicotinurate	6	Metabolism of Cofactors and Vitamins	Nicotinate and nicotinamide metabolism	1.20133	0.656883	1.16555	0.0088909	0.027622
123.032	7.75757	C6H5NO2	Nicotinate	8	Metabolism of Cofactors and Vitamins	Nicotinate and nicotinamide metabolism__Alkaloid biosynthesis II	-0.583832	1.31195	-0.12687	0.00016291	0.0017727
283.092	12.5884	C10H13N5O5	Guanosine	10	Nucleotide Metabolism	Purine metabolism	-1.05978	-1.92035	-2.03609	0.00011954	0.001506
268.081	10.9078	C10H12N4O5	Inosine	10	Nucleotide Metabolism	Purine metabolism	-0.976876	-1.85925	-2.09778	7.0132e-06	0.00022179
348.047	15.1781	C10H13N4O8P	IMP	8	Nucleotide Metabolism	Purine metabolism	0.0974178	-1.35411	-0.606359	0.0041491	0.016338
252.086	9.63442	C10H12N4O4	Deoxyinosine	6	Nucleotide Metabolism	Purine metabolism	-0.387062	-2.42652	-2.11478	0.0058471	0.02049
463.074	17.7989	C14H18N5O11P	N6-(1,2-Dicarboxyethyl)-AMP	8	Nucleotide Metabolism	Purine metabolism__Alanine and aspartate metabolism	0.322373	-1.2656	-1.25199	7.3087e-05	0.00099951
363.058	16.4149	C10H14N5O8P	GMP	8	Nucleotide Metabolism	Purine metabolism__Glutamate metabolism	-0.364146	-1.96746	-1.2961	0.00032168	0.0028824
483.968	17.1965	C9H15N2O15P3	UTP	10	Nucleotide Metabolism	Pyrimidine metabolism	-0.253103	-1.11751	-1.0541	0.012048	0.033525
243.085	11.8991	C9H13N3O5	Cytidine	10	Nucleotide Metabolism	Pyrimidine metabolism	-0.350183	-1.36507	-0.934865	0.0001591	0.0017693
242.091	7.59972	C10H14N2O5	Thymidine	8	Nucleotide Metabolism	Pyrimidine metabolism	-0.553668	-1.04862	-1.21283	0.021183	0.048611
482.984	17.6877	C9H16N3O14P3	CTP	8	Nucleotide Metabolism	Pyrimidine metabolism	-0.200213	-1.51102	-1.27775	0.0020843	0.010239
403.018	16.6177	C9H15N3O11P2	CDP	8	Nucleotide Metabolism	Pyrimidine metabolism	-0.257522	-1.20139	-0.835657	0.0019904	0.009874
323.052	15.5986	C9H14N3O8P	CMP	8	Nucleotide Metabolism	Pyrimidine metabolism	-0.115831	-1.35842	-0.76921	0.00031469	0.0028691
324.036	14.8413	C9H13N2O9P	UMP	10	Nucleotide Metabolism	Pyrimidine metabolism__Peptidoglycan biosynthesis	-0.206586	-1.35423	-0.748297	0.0062338	0.021573
276.096	16.8509	C10H16N2O7	Glu-Glu	8	Peptide(di-)	Acidic peptide	0.183229	-1.00318	-0.829743	1.6785e-05	0.00039503
275.16	16.1011	C10H21N5O4	Thr-Arg	6	Peptide(di-)	Basic peptide	0.924267	1.00685	0.449303	0.0051996	0.018793
389.155	15.2273	C14H23N5O8	Ala-Ala-Asn-Asp	6	Peptide(tetra-)	Acidic peptide	0.157604	-1.03419	-0.73999	0.0017976	0.0091414
391.188	14.1125	C15H29N5O5S	Ala-Lys-Ala-Cys	8	Peptide(tetra-)	Basic peptide	-0.469515	-2.45564	-3.82603	0.00032598	0.0028824
532.249	15.2495	C21H36N6O10	Glu-Glu-Gln-Lys	8	Peptide(tetra-)	Basic peptide	0	8.20174	7.77895	1.1198e-18	5.6661e-16
484.228	12.2574	C20H32N6O8	Asp-Leu-Thr-His	8	Peptide(tetra-)	Basic peptide	-0.434588	1.34701	1.07164	1.63e-05	0.00039275
371.217	15.2665	C16H29N5O5	Ala-Lys-Gly-Pro	6	Peptide(tetra-)	Basic peptide	0.211293	-1.15807	-1.35612	3.0085e-07	3.8057e-05
399.223	15.323	C16H29N7O5	Ala-Gly-Pro-Arg	6	Peptide(tetra-)	Basic peptide	0.143836	-1.74783	-1.49959	3.0845e-06	0.00014097
510.255	14.6152	C21H34N8O7	Asn-Leu-Gln-His	6	Peptide(tetra-)	Basic peptide	0.0282823	-1.06807	-0.926177	0.00062392	0.0044781
406.185	9.13006	C19H26N4O6	Ala-Gly-Pro-Tyr	8	Peptide(tetra-)	Hydrophobic peptide	-0.0349869	-1.15244	-1.30684	3.2039e-06	0.00014097
446.201	10.4963	C18H30N4O9	Ala-Glu-Asp-Ile	8	Peptide(tetra-)	Hydrophobic peptide	0.0162251	-1.37332	-1.06141	0.00036129	0.0030598
487.243	7.60976	C24H33N5O6	Gln-Phe-Pro-Pro	8	Peptide(tetra-)	Hydrophobic peptide	-0.00587027	-0.949426	-1.49806	0.00027212	0.0025737
439.243	9.02486	C20H33N5O6	Asn-Leu-Pro-Pro	8	Peptide(tetra-)	Hydrophobic peptide	0.112804	-1.04168	-0.919116	1.6282e-05	0.00039275
503.237	9.35203	C24H33N5O7	Ala-Leu-Trp-Asp	6	Peptide(tetra-)	Hydrophobic peptide	0.144816	-1.52052	-1.42539	5.877e-07	4.2482e-05
531.27	9.7513	C26H37N5O7	Asp-Leu-Trp-Val	6	Peptide(tetra-)	Hydrophobic peptide	0.0843006	-1.24185	-1.14959	7.0719e-08	1.0224e-05
472.268	5.13914	C25H36N4O5	Ile-Phe-Pro-Pro	6	Peptide(tetra-)	Hydrophobic peptide	-0.522695	-1.22436	-1.56601	0.0089277	0.027629
574.274	8.172	C27H38N6O8	Glu-Ile-Gln-Trp	6	Peptide(tetra-)	Hydrophobic peptide	0.364172	-0.892073	-1.13309	0.00040135	0.0032493
472.269	7.55745	C25H36N4O5	Leu-Phe-Pro-Pro	6	Peptide(tetra-)	Hydrophobic peptide	-0.00652345	-1.31428	-2.37722	0.000967	0.0060037
504.168	18.0438	C23H28N4O7S	Cys-Gly-Tyr-Tyr	6	Peptide(tetra-)	Hydrophobic peptide	0.0935994	-1.05261	-0.965057	5.85e-07	4.2482e-05
388.196	10.817	C16H28N4O7	Ala-Glu-Gly-Ile	6	Peptide(tetra-)	Hydrophobic peptide	0.30762	-1.16047	-0.677528	0.00014359	0.0016382
474.124	10.2341	C18H26N4O7S2	Cys-Cys-Ser-Tyr	6	Peptide(tetra-)	Hydrophobic peptide	0.0946825	-2.47629	-0.675439	0.0055997	0.019954
354.19	14.193	C16H26N4O5	Ala-Ala-Pro-Pro	6	Peptide(tetra-)	Nonpolar peptide	0.192865	-1.3049	-0.622137	8.1741e-05	0.0010885
402.186	13.2607	C15H26N6O7	Ala-Ala-Asn-Gln	8	Peptide(tetra-)	Polar peptide	-1.04489	-1.14828	-1.92747	0.00181	0.0091585
427.207	13.1235	C18H29N5O7	Asn-Thr-Pro-Pro	8	Peptide(tetra-)	Polar peptide	0.0220277	-1.25709	-1.34283	1.3476e-06	9.0915e-05
340.174	12.6022	C15H24N4O5	Ala-Gly-Pro-Pro	8	Peptide(tetra-)	Polar peptide	0.0596382	-1.06761	-0.856918	2.898e-05	0.00055015
319.138	17.107	C12H21N3O7	Glu-Ala-Thr	8	Peptide(tri-)	Acidic peptide	-0.941564	1.77518	2.58052	0.014267	0.037742
429.237	12.4716	C22H31N5O4	Lys-Trp-Pro	8	Peptide(tri-)	Basic peptide	-0.143955	-1.28041	-2.06011	1.4947e-08	4.6483e-06
314.195	14.6626	C14H26N4O4	Lys-Ala-Pro	8	Peptide(tri-)	Basic peptide	0.0159569	-0.969582	-1.10411	1.8019e-06	0.00010252
342.226	13.2002	C16H30N4O4	Lys-Val-Pro	6	Peptide(tri-)	Basic peptide	0.24167	-1.22925	-1.30011	3.433e-07	3.8602e-05
373.106	18.2362	C13H19N5O6S	Asp-Cys-His	6	Peptide(tri-)	Basic peptide	0	9.00424	8.92376	1.1096e-24	1.1229e-21
390.227	11.4902	C20H30N4O4	Lys-Phe-Pro	6	Peptide(tri-)	Basic peptide	0.260393	-1.20974	-0.960097	1.9248e-06	0.00010252
271.153	9.85269	C12H21N3O4	Val-Gly-Pro	6	Peptide(tri-)	Hydrophobic peptide	0.27319	-1.13492	-0.886158	1.8321e-06	0.00010252
290.123	16.5978	C10H18N4O6	Ala-Asn-Ser	8	Peptide(tri-)	Polar peptide	0.345285	-1.00247	-1.13844	0.0058515	0.02049
316.138	13.0953	C12H20N4O6	Asn-Pro-Ser	8	Peptide(tri-)	Polar peptide	-0.14826	0.587642	1.01125	0.0022516	0.010955
248.064	16.6942	C8H12N2O7	L-beta-aspartyl-L-asparticacid	6	Peptides	Undefined	-0.00123074	-1.83699	-2.83764	0.00090737	0.0058118
310.116	13.5968	C14H18N2O6	Gamma-Glutamyltyrosine	6	Peptides	Undefined	-0.0186938	-1.02155	-0.941901	6.7864e-06	0.00022179
116.084	5.12989	C6H12O2	4-Hydroxyhexan-3-one	7	Undefined	Undefined	-1.36871	0.130086	-2.15156	3.6433e-06	0.00014181
170.131	4.2819	C10H18O2	(E)-3,7-Dimethylocta-1,6-diene-3,8-diol	7	Undefined	Undefined	-1.69681	0.118297	-1.04209	2.4674e-05	0.0005096
422.083	16.7799	C12H23O14P	6-Phospho-beta-D-glucosyl-(1,4)-D-glucose	7	Undefined	Undefined	-0.618324	-1.28319	-1.55561	0.0041789	0.016392
182.085	7.49864	C12H10N2	Harman	7	Undefined	Undefined	0.605996	1.40274	1.40874	0.00014407	0.0016382
232.056	10.1598	C13H12O2S	(2E,11Z)-5-[5-(Methylthio)-4-penten-2-ynyl]-2-furanacrolein	7	Undefined	Undefined	0.995116	1.44491	1.69111	0.019072	0.045398
196.121	5.5135	C10H16N2O2	Fasoracetam	7	Undefined	Undefined	0.516443	0.415801	-1.48487	0.00017065	0.0018372
287.112	14.9331	C11H17N3O6	N-Ribosylhistidine	7	Undefined	Undefined	-1.25081	1.95205	1.42875	0.0028281	0.012553
182.085	6.27522	C12H10N2	Harman	7	Undefined	Undefined	0.249846	1.0454	0.920253	6.2513e-05	0.00093033
182.085	6.90065	C12H10N2	Harman	7	Undefined	Undefined	0.171424	1.01115	0.862831	3.3088e-05	0.00060882
272.03	15.9629	C7H13O9P	&alpha;-(2,6-anhydro-3-deoxy-D-arabino-heptulopyranosid)onate 7-phosphate	7	Undefined	Undefined	-0.327522	-1.24656	-0.602418	0.0048306	0.017842
188.08	10.4534	C7H12N2O4	N-Acetylglutamine	7	Undefined	Undefined	-0.339366	-1.76666	-1.13149	0.00094284	0.0058941
223.084	8.06983	C11H13NO4	Bendiocarb	5	Undefined	Undefined	-0.337245	-1.77774	-1.2919	0.0017716	0.0090549
375.152	10.1383	C16H25NO9	Simmondsin	5	Undefined	Undefined	-0.00025384	-2.08304	-1.36673	0.015227	0.039211
375.179	8.40882	C19H25N3O5	4-[N-&gamma;-L-glutamyl-)-p-(&beta;-aminoethyl)phenoxy-methyl]-2-(aminomethyl)furan	5	Undefined	Undefined	0.0513633	-0.877454	-1.07146	4.8245e-05	0.00077498
501.665	7.6212	C37H64N7O17P3S	Palmitelaidoyl-CoA	5	Undefined	Undefined	-0.664819	-0.882076	-1.3612	0.018316	0.044237
173.105	7.5685	C8H15NO3	N-Acetyl-L-leucine	5	Undefined	Undefined	-0.313009	-1.32366	-1.54662	0.0022753	0.010965
275.148	16.6853	C11H21N3O5	Epsilon-(gamma-Glutamyl)-lysine	5	Undefined	Undefined	0.242195	-1.11461	-0.867432	2.8629e-06	0.00013797
173.105	7.09462	C8H15NO3	Isovalerylalanine	5	Undefined	Undefined	-0.346384	-1.45453	-1.09604	0.01198	0.033525
174.1	15.3074	C7H14N2O3	N5-Ethyl-L-glutamine	5	Undefined	Undefined	-0.473848	-1.8336	-1.03531	0.017654	0.043057
144.053	14.0793	C5H8N2O3	N-Nitrosoproline	5	Undefined	Undefined	-1.06257	-2.69293	-1.9288	0.012637	0.034659
(B)
Mass	RT	FORMULA	Putative metabolite	confidence	Map	Pathway	Log2 (fold change)			p value	FDR
							COL	AZT	CA
175.048	14.3276	C6H9NO5	N-Acetyl-L-aspartate	10	Amino Acid Metabolism	Alanine and aspartate metabolism	-0.389671	-2.42299	-3.25104	2.3879e-08	4.9525e-07
189.064	13.7808	C7H11NO5	N-Acetyl-L-glutamate	10	Amino Acid Metabolism	Arginine and proline metabolism	-0.254261	-2.86758	-3.6462	1.213e-08	3.2254e-07
175.096	15.836	C6H13N3O3	L-Citrulline	10	Amino Acid Metabolism	Arginine and proline metabolism	-0.563807	-2.11976	-2.33762	1.3172e-07	1.6622e-06
129.043	14.0698	C5H7NO3	4-Oxoproline	8	Amino Acid Metabolism	Arginine and proline metabolism	-0.269689	-1.01038	-1.35823	0.0012378	0.0028528
247.069	16.9636	C9H13NO7	N-Succinyl-L-glutamate	8	Amino Acid Metabolism	Arginine and proline metabolism	-0.388772	-1.30981	-2.13014	2.9491e-05	0.000119
274.128	15.2318	C10H18N4O5	N2-Succinyl-L-arginine	8	Amino Acid Metabolism	Arginine and proline metabolism	-0.155649	-1.39865	-2.21369	5.9035e-05	0.00020894
174.1	13.5116	C7H14N2O3	N-Acetylornithine	6	Amino Acid Metabolism	Arginine and proline metabolism	-0.354937	-1.85374	-2.59726	7.7302e-09	2.3577e-07
232.106	15.4142	C9H16N2O5	N2-Succinyl-L-ornithine	6	Amino Acid Metabolism	Arginine and proline metabolism	-0.174466	-0.45613	-1.02191	0.0042785	0.008293
398.138	16.3387	C15H22N6O5S	S-Adenosyl-L-methionine	8	Amino Acid Metabolism	Arginine and proline metabolism__Methionine metabolism__Zeatin biosynthesis	-0.209816	-1.13805	-1.81045	4.1448e-05	0.00015517
240.024	16.0202	C6H12N2O4S2	L-Cystine	10	Amino Acid Metabolism	Cysteine metabolism	-0.300872	2.31892	1.44314	0.00012237	0.00037995
147.053	10.6528	C5H9NO4	O-Acetyl-L-serine	8	Amino Acid Metabolism	Cysteine metabolism__Selenoamino acid metabolism__Zeatin biosynthesis__Sulfur metabolism	-0.319229	-1.50114	-2.02853	6.7553e-06	3.6677e-05
160.085	11.0197	C6H12N2O3	D-Alanyl-D-alanine	8	Amino Acid Metabolism	D-Alanine metabolism__Peptidoglycan biosynthesis	-0.048558	-0.664387	-1.5953	9.4523e-06	4.6421e-05
132.09	15.6919	C5H12N2O2	(2R,4S)-2,4-Diaminopentanoate	8	Amino Acid Metabolism	D-Arginine and D-ornithine metabolism	1.47225	1.06941	0.369207	1.4213e-05	6.6391e-05
132.09	15.6919	C5H12N2O2	(2R,4S)-2,4-Diaminopentanoate	8	Amino Acid Metabolism	D-Arginine and D-ornithine metabolism	1.47225	1.06941	0.369207	1.4213e-05	6.6391e-05
148.037	14.796	C5H8O5	(R)-2-Hydroxyglutarate	6	Amino Acid Metabolism	glutamate degradation V (via hydroxyglutarate)	-0.244518	-0.904789	-1.19571	6.2971e-08	1.0237e-06
221.09	11.8079	C8H15NO6	N-Acetyl-D-glucosamine	10	Amino Acid Metabolism	Glutamate metabolism__Aminosugars metabolism	0.169475	1.05076	1.69608	1.3121e-06	9.3196e-06
259.046	16.4089	C6H14NO8P	D-Glucosamine 6-phosphate	10	Amino Acid Metabolism	Glutamate metabolism__Aminosugars metabolism	-0.998598	-3.28679	-2.88327	0.0021783	0.0046135
113.048	9.5504	C5H7NO2	(S)-1-Pyrroline-5-carboxylate	8	Amino Acid Metabolism	Glutamate metabolism__Arginine and proline metabolism	0.00809805	0.971093	1.80268	0.00032164	0.00087544
307.084	14.0705	C10H17N3O6S	Glutathione	8	Amino Acid Metabolism	Glutamate metabolism__Cysteine metabolism__Glutathione metabolism	-0.291224	-2.06748	-3.468	1.2787e-08	3.3151e-07
250.062	13.9106	C8H14N2O5S	gamma-L-Glutamyl-L-cysteine	8	Amino Acid Metabolism	Glutamate metabolism__Glutathione metabolism	-0.242444	-1.91069	-2.35024	1.1413e-07	1.5371e-06
612.152	17.122	C20H32N6O12S2	Glutathione disulfide	6	Amino Acid Metabolism	Glutamate metabolism__Glutathione metabolism	-0.402333	-0.939783	-2.07403	0.031448	0.046722
146.069	14.9631	C5H10N2O3	L-Glutamine	10	Amino Acid Metabolism	Glutamate metabolism__Purine metabolism__Pyrimidine metabolism__D-Glutamine and D-glutamate metabolism__Nitrogen metabolism	-0.622667	-2.61018	-2.6928	6.8047e-10	3.9203e-08
117.079	11.4267	C5H11NO2	Betaine	10	Amino Acid Metabolism	Glycine, serine and threonine metabolism	-0.403569	-3.19707	-3.79054	7.0382e-11	7.2986e-09
111.08	23.5895	C5H9N3	1H-Imidazole-4-ethanamine	10	Amino Acid Metabolism	Histidine metabolism	-0.084483	-2.46714	-3.42289	1.6289e-06	1.1113e-05
156.053	10.9685	C6H8N2O3	4-Imidazolone-5-propanoate	8	Amino Acid Metabolism	Histidine metabolism	-0.18612	-0.687944	-1.24925	0.00018838	0.00055185
717.273	17.2412	C30H39N9O12	5-Methyltetrahydropteroyltri-L-glutamate	6	Amino Acid Metabolism	homoserine and methionine biosynthesis __ methionine biosynthesis II __ methionine biosynthesis III __ superpathway of methionine biosynthesis (by sulfhydrylation) __ superpathway of methionine biosynthesis (transsulfuration)	-0.297875	-1.02175	-2.26733	0.000306	0.00084171
190.095	18.1354	C7H14N2O4	LL-2,6-Diaminoheptanedioate	10	Amino Acid Metabolism	Lysine biosynthesis	-0.0556851	-1.6677	-6.00439	4.7002e-07	4.2283e-06
203.08	12.6493	C8H13NO5	N2-Acetyl-L-aminoadipate	8	Amino Acid Metabolism	Lysine biosynthesis	-0.464824	-2.3066	-2.64891	1.51e-07	1.8208e-06
203.079	11.9425	C8H13NO5	N2-Acetyl-L-aminoadipate	8	Amino Acid Metabolism	Lysine biosynthesis	0.1754	1.22615	1.71295	5.6986e-07	4.8236e-06
171.053	13.5635	C7H9NO4	2,3,4,5-Tetrahydrodipicolinate	6	Amino Acid Metabolism	Lysine biosynthesis	-0.0778802	-1.10956	-2.01858	2.7061e-05	0.00011092
161.069	14.7585	C6H11NO4	L-2-Aminoadipate	8	Amino Acid Metabolism	Lysine biosynthesis__Lysine degradation__Penicillin and cephalosporin biosynthesis	-0.281089	-0.721573	-1.00178	0.0063461	0.011689
596.671	16.4078	C41H65N9O28P2	UDP-N-acetylmuramoyl-L-alanyl-D-glutamyl-6-carboxy-L-lysyl-D-alanyl- D-alanine	6	Amino Acid Metabolism	Lysine biosynthesis__Peptidoglycan biosynthesis	-0.159147	-0.586774	-1.4308	0.0031695	0.0062965
188.153	21.4194	C9H20N2O2	N6,N6,N6-Trimethyl-L-lysine	10	Amino Acid Metabolism	Lysine degradation	-0.286945	-1.01406	-1.58866	1.8483e-07	2.061e-06
161.105	13.2923	C7H15NO3	L-Carnitine	8	Amino Acid Metabolism	Lysine degradation	-0.371419	-1.43856	-2.2274	2.9477e-09	1.1797e-07
188.116	15.0143	C8H16N2O3	N6-Acetyl-L-lysine	6	Amino Acid Metabolism	Lysine degradation	-0.266196	-1.43621	-2.32293	1.7685e-08	4.0754e-07
218.127	14.3842	C9H18N2O4	N2-(D-1-Carboxyethyl)-L-lysine	6	Amino Acid Metabolism	Lysine degradation	-0.076592	-0.776664	-1.47463	2.447e-05	0.00010464
165.079	14.2345	C9H11NO2	D-Phenylalanine	8	Amino Acid Metabolism	Phenylalanine metabolism	-0.0600282	-1.46785	-1.67163	8.8943e-07	6.8321e-06
182.058	8.76421	C9H10O4	3-(2,3-Dihydroxyphenyl)propanoate	8	Amino Acid Metabolism	Phenylalanine metabolism	-0.239786	-0.715149	-1.32261	4.7299e-07	4.2283e-06
114.032	16.0184	C5H6O3	2-Hydroxy-2,4-pentadienoate	6	Amino Acid Metabolism	Phenylalanine metabolism__Benzoate degradation via hydroxylation__Biphenyl degradation__Toluene and xylene degradation__1,4-Dichlorobenzene degradation__Fluorene degradation__Carbazole degradation__Ethylbenzene degradation__Styrene degradation	-0.26081	-1.42635	-2.00819	3.9743e-08	7.7761e-07
164.047	4.98436	C9H8O3	Phenylpyruvate	8	Amino Acid Metabolism	Phenylalanine metabolism__Phenylalanine, tyrosine and tryptophan biosynthesis	0.0599366	0.402831	1.09184	0.00018206	0.00053635
212.059	8.23064	C12H8N2O2	Isophenoxazine	8	Amino Acid Metabolism	Tryptophan metabolism	-0.130218	0.859376	1.27629	1.2434e-06	8.8923e-06
203.058	7.5766	C11H9NO3	Indolepyruvate	8	Amino Acid Metabolism	Tryptophan metabolism	0.148248	0.634284	1.17533	0.00065157	0.0015824
168.042	10.5458	C8H8O4	3,4-Dihydroxyphenylacetate	8	Amino Acid Metabolism	Tyrosine metabolism	-0.265466	-0.906496	-1.27968	0.01032	0.017684
191.091	16.088	C6H13N3O4	4-Hydroxycitrulline	8	Amino Acid Metabolism	Undefined	-0.393023	-2.33512	-4.24296	1.4853e-09	7.001e-08
176.068	11.8326	C7H12O5	(2S)-2-Isopropylmalate	8	Amino Acid Metabolism	Valine, leucine and isoleucine biosynthesis__Pyruvate metabolism	-0.0204072	-0.850828	-1.03765	0.020369	0.031956
246.133	14.1428	C9H18N4O4	L-N2-(2-Carboxyethyl)arginine	6	Biosynthesis of Secondary Metabolites	Clavulanic acid biosynthesis	-0.0242369	-0.873015	-1.20322	3.0511e-05	0.00012264
621.062	17.2521	C17H25N3O18P2	UDP-N-acetyl-D-mannosaminouronate	8	Carbohydrate Metabolism	Aminosugars metabolism	-0.0812925	-1.38308	-2.23116	9.4138e-08	1.3494e-06
607.081	14.7655	C17H27N3O17P2	UDP-N-acetyl-D-glucosamine	10	Carbohydrate Metabolism	Aminosugars metabolism__Lipopolysaccharide biosynthesis__Peptidoglycan biosynthesis	-0.145931	-1.58622	-1.87631	3.8993e-06	2.2845e-05
210.038	16.5152	C6H10O8	D-Glucarate	8	Carbohydrate Metabolism	Ascorbate and aldarate metabolism	-0.0282425	-1.41715	-2.38742	3.1722e-07	3.133e-06
130.027	10.2887	C5H6O4	2,5-Dioxopentanoate	8	Carbohydrate Metabolism	Ascorbate and aldarate metabolism__Arginine and proline metabolism	0.10458	-1.24982	-1.48001	2.7278e-06	1.7015e-05
190.084	10.3866	C8H14O5	(R)-3-((R)-3-Hydroxybutanoyloxy)butanoate	8	Carbohydrate Metabolism	Butanoate metabolism	-0.159395	-1.26703	-1.72474	2.3498e-08	4.9525e-07
158.069	16.016	C6H10N2O3	4-Methylene-L-glutamine	6	Carbohydrate Metabolism	C5-Branched dibasic acid metabolism	-0.433947	-2.31354	-4.07585	6.0991e-10	3.8182e-08
161.069	17.1269	C6H11NO4	4-Methyl-L-glutamate	6	Carbohydrate Metabolism	C5-Branched dibasic acid metabolism	-0.185639	-0.548351	-1.06422	8.2155e-05	0.00027394
255.705	5.13764	C21H36N7O16P3S	CoA	8	Carbohydrate Metabolism	Citrate cycle (TCA cycle)__Fatty acid metabolism__Pantothenate and CoA biosynthesis	-0.340071	-1.47407	-2.53553	2.048e-06	1.3542e-05
260.03	16.5481	C6H13O9P	D-Mannose 6-phosphate	8	Carbohydrate Metabolism	Fructose and mannose metabolism	0.000347267	-1.00089	-1.1382	5.5293e-06	3.0828e-05
342.116	15.9409	C12H22O11	Lactose	10	Carbohydrate Metabolism	Galactose metabolism	-0.317553	-1.49934	-2.43223	4.8072e-08	8.7458e-07
178.048	12.5144	C6H10O6	2-Dehydro-3-deoxy-D-galactonate	8	Carbohydrate Metabolism	Galactose metabolism	-0.182452	-1.30437	-1.71938	1.0015e-08	2.807e-07
178.048	15.1292	C6H10O6	D-Galactono-1,4-lactone	8	Carbohydrate Metabolism	Galactose metabolism	-0.26896	-1.36496	-1.69877	0.00044316	0.0011375
167.982	17.1165	C3H5O6P	Phosphoenolpyruvate	10	Carbohydrate Metabolism	Glycolysis / Gluconeogenesis__Citrate cycle (TCA cycle)__Phenylalanine, tyrosine and tryptophan biosynthesis__Aminophosphonate metabolism__Pyruvate metabolism__Carbon fixation__Reductive carboxylate cycle (CO2 fixation)	0.367954	0.250516	1.22269	0.00046815	0.0011812
185.993	16.5234	C3H7O7P	3-Phospho-D-glycerate	10	Carbohydrate Metabolism	Glycolysis / Gluconeogenesis__Glycine, serine and threonine metabolism__Glycerolipid metabolism__Glyoxylate and dicarboxylate metabolism__Carbon fixation	0.0402387	-1.39692	-1.70485	1.8942e-06	1.2755e-05
90.0317	15.8167	C3H6O3	(S)-Lactate	6	Carbohydrate Metabolism	Glycolysis / Gluconeogenesis__Pyruvate metabolism__Propanoate metabolism__Styrene degradation	-0.228483	-1.16152	-1.71962	1.787e-09	8.0571e-08
566.055	15.9417	C15H24N2O17P2	UDP-glucose	6	Carbohydrate Metabolism	Pentose and glucuronate interconversions__Galactose metabolism__Ascorbate and aldarate metabolism__Pyrimidine metabolism__Starch and sucrose metabolism__Nucleotide sugars metabolism__Glycerolipid metabolism__Zeatin biosynthesis__Biosynthesis of ansamycins	-0.258756	-2.27864	-2.79162	3.7133e-10	2.7505e-08
276.025	17.2562	C6H13O10P	6-Phospho-D-gluconate	10	Carbohydrate Metabolism	Pentose phosphate pathway	0.270062	0.40283	-1.17769	0.0021534	0.004576
258.014	11.9389	C6H11O9P	D-Glucono-1,5-lactone-6P	8	Carbohydrate Metabolism	Pentose phosphate pathway	0.154498	-1.19516	-1.4568	1.0589e-07	1.4448e-06
214.024	13.5748	C5H11O7P	2-Deoxy-D-ribose 5-phosphate	6	Carbohydrate Metabolism	Pentose phosphate pathway	-0.221537	-0.856849	-1.10127	1.035e-05	5.0389e-05
150.053	11.1785	C5H10O5	D-Ribose	6	Carbohydrate Metabolism	Pentose phosphate pathway	-0.126729	-0.876629	-1.31715	5.9685e-08	1.0011e-06
195.074	16.9341	C6H13NO6	2-Amino-2-deoxy-D-gluconate	10	Carbohydrate Metabolism	Pentose phosphate pathway__Aminosugars metabolism	0.484475	1.6906	1.64396	1.4546e-06	1.0136e-05
290.04	15.9596	C7H15O10P	D-Sedoheptulose 7-phosphate	8	Carbohydrate Metabolism	Pentose phosphate pathway__Carbon fixation	-0.0585163	-0.820981	-1.33422	7.2366e-05	0.00024685
178.048	11.4416	C6H10O6	2-Dehydro-3-deoxy-D-gluconate	8	Carbohydrate Metabolism	Pentose phosphate pathway__Pentose and glucuronate interconversions	0.0341346	-1.24974	-1.50868	9.1071e-06	4.6063e-05
214.024	11.1682	C5H11O7P	2-Deoxy-D-ribose 1-phosphate	8	Carbohydrate Metabolism	Pentose phosphate pathway__Pyrimidine metabolism	0.104506	-2.0518	-2.60623	2.0344e-07	2.2444e-06
206.043	16.9612	C7H10O7	2-Methylcitrate	6	Carbohydrate Metabolism	Propanoate metabolism	0.0399214	-0.906024	-1.21781	0.00010996	0.00034766
422.083	15.3623	C12H23O14P	alpha,alpha'-Trehalose 6-phosphate	6	Carbohydrate Metabolism	Starch and sucrose metabolism	-0.448245	-1.54005	-2.7894	2.1219e-06	1.3839e-05
503.185	17.0639	C18H33NO15	beta-D-Galactopyranosyl-(1->4)-2-amino-2-deoxy-beta-D-glucopyranosyl-(1->6)-D-mannose	8	Carbohydrate Metabolism	Undefined	-0.331767	-0.677481	-1.50065	8.6111e-05	0.00028439
319.067	14.6461	C8H18NO10P	N-Gluconyl ethanolamine phosphate	6	Carbohydrate Metabolism	Undefined	-0.850909	-1.32533	-2.3393	7.6358e-08	1.1818e-06
120.042	15.947	C4H8O4	D-Erythrose	6	Carbohydrate Metabolism	Undefined	-0.33933	-1.39541	-2.26854	5.4133e-08	9.3561e-07
339.996	17.621	C6H14O12P2	D-Fructose 1,6-bisphosphate	8	Energy Metabolism	Carbon fixation	-0.118296	-1.44434	-1.83488	0.016766	0.026956
210.074	10.1742	C7H14O7	Sedoheptulose	6	Energy Metabolism	Carbon fixation	0.120463	-1.29031	-1.68973	3.1676e-05	0.00012585
210.074	13.9166	C7H14O7	Sedoheptulose	6	Energy Metabolism	Carbon fixation	-0.388636	-0.966133	-2.00653	1.1859e-07	1.5626e-06
665.124	13.1321	C21H29N7O14P2	NADH	8	Energy Metabolism	Oxidative phosphorylation	-0.329285	-1.67256	-2.34658	0.00025595	0.00071734
97.9768	15.6738	H3O4P	Orthophosphate	8	Energy Metabolism	Oxidative phosphorylation__Photosynthesis__Peptidoglycan biosynthesis	-0.185553	-0.926705	-1.75192	0.00012553	0.00038742
745.09	16.6688	C21H30N7O17P3	NADPH	8	Energy Metabolism	Photosynthesis__Glutathione metabolism	-0.434498	-1.91638	-2.88956	0.021375	0.033232
743.075	16.443	C21H28N7O17P3	NADP+	8	Energy Metabolism	Photosynthesis__Glutathione metabolism__Nicotinate and nicotinamide metabolism	-0.115372	-0.446851	-1.03103	0.0021135	0.0045127
238.069	13.6084	C8H14O8	3-Deoxy-D-manno-octulosonate	8	Glycan Biosynthesis and Metabolism	Lipopolysaccharide biosynthesis	-0.0692327	-1.96338	-2.37827	1.1904e-07	1.5626e-06
501.665	5.14592	C37H64N7O17P3S	trans-Hexadec-2-enoyl-CoA	6	Lipid Metabolism	Fatty acid elongation in mitochondria__Fatty acid metabolism	-0.391454	-1.52562	-2.6253	9.1211e-06	4.6063e-05
183.066	14.8706	C5H14NO4P	Choline phosphate	8	Lipid Metabolism	Glycerophospholipid metabolism__Glycine, serine and threonine metabolism	-0.291127	-0.673264	-1.17427	0.00023479	0.00066312
102.032	15.6044	C4H6O3	Acetoacetate	6	Lipid Metabolism	Synthesis and degradation of ketone bodies__Valine, leucine and isoleucine degradation__Tyrosine metabolism__Propanoate metabolism__Styrene degradation__Butanoate metabolism	-0.404013	-1.31556	-1.81889	1.8205e-10	1.4522e-08
590.527	3.66405	C38H70O4	Polyoxyethylene dioleate	6	Lipid Metabolism	Undefined	-0.215942	0.796159	1.00251	2.9578e-09	1.1797e-07
174.126	5.1612	C9H18O3	[FA hydroxy(9:0)] 2-hydroxy-nonanoic acid	8	Lipids: Fatty Acyls	Fatty Acids and Conjugates	-0.0833709	1.72684	1.60888	1.338e-08	3.3842e-07
266.188	3.93184	C16H26O3	[FA trimethyl(13:2)] tridecadienoic acid	8	Lipids: Fatty Acyls	Fatty Acids and Conjugates	0.355221	0.742371	1.04825	0.00010188	0.00032708
268.24	3.97135	C17H32O2	FA methyl(16:1)	6	Lipids: Fatty Acyls	Fatty Acids and Conjugates	-0.232575	0.922779	1.07874	0.00011444	0.0003607
287.246	4.27867	C16H33NO3	Lauroyl diethanolamide	8	Lipids: Fatty Acyls	Undefined	0.722834	0.976086	1.22509	0.0018435	0.0040163
712.6	4.20361	C46H80O5	DG(43:5)	6	Lipids: Glycerolipids	Diradylglycerols	0.347753	0.830928	1.12292	2.6887e-06	1.6898e-05
436.259	4.31047	C21H41O7P	PA(18:1(9Z)/0:0)	6	Lipids: Glycerophospholipids	Glycerolipid metabolism__Glycerophospholipid metabolism	0.275488	0.804491	1.29691	1.9509e-06	1.3052e-05
410.243	7.5545	C19H39O7P	[PA(16:0/0:0)] 1-hexadecanoyl-2-sn-glycero-3-phosphate	8	Lipids: Glycerophospholipids	Glycerophosphates	0.05277	0.40021	1.00002	0.00010438	0.00033304
562.364	3.58204	C29H55O8P	PA(26:1)	6	Lipids: Glycerophospholipids	Glycerophosphates	0.622307	0.465917	1.70465	3.1387e-06	1.8932e-05
576.379	3.58666	C30H57O8P	PA(27:1)	6	Lipids: Glycerophospholipids	Glycerophosphates	0.120532	0.615659	1.46562	6.3182e-08	1.0237e-06
590.394	3.58566	C31H59O8P	PA(28:1)	6	Lipids: Glycerophospholipids	Glycerophosphates	-0.0165443	0.870129	1.3369	8.6479e-08	1.2651e-06
410.243	4.39084	C19H39O7P	LysoPA(16:0)	6	Lipids: Glycerophospholipids	Glycerophosphates	0.150386	0.716974	1.31928	1.5859e-06	1.0891e-05
731.547	4.14049	C40H78NO8P	PC(32:1)	8	Lipids: Glycerophospholipids	Glycerophosphocholines	0.0363773	0.530788	1.06308	3.3224e-05	0.00013001
729.53	4.15245	C40H76NO8P	PC(32:2)	6	Lipids: Glycerophospholipids	Glycerophosphocholines	-0.361843	0.720312	1.40173	5.507e-07	4.7196e-06
453.286	4.92825	C21H44NO7P	LysoPE(16:0)	8	Lipids: Glycerophospholipids	Glycerophosphoethanolamines	-0.12609	1.04356	1.51198	5.2853e-09	1.827e-07
689.499	4.11757	C37H72NO8P	PE(32:1)	8	Lipids: Glycerophospholipids	Glycerophosphoethanolamines	0.540188	0.463608	1.08095	4.9984e-08	8.7854e-07
484.28	4.01378	C22H45O9P	[PG (16:0)] 1-hexadecanoyl-sn-glycero-3-phospho-(1'-sn-glycerol)	8	Lipids: Glycerophospholipids	Glycerophosphoglycerols	0.394765	0.114132	1.36733	6.1486e-05	0.00021688
675.478	3.5885	C73H140O17P2	CL(16:0/16:0/16:1(9Z)/16:0)	8	Lipids: Glycerophospholipids	Undefined	0.522007	0.444379	1.02707	1.2323e-07	1.5974e-06
688.487	3.58503	C75H142O17P2	CL(16:1(9Z)/16:0/18:1(9Z)/16:0)	6	Lipids: Glycerophospholipids	Undefined	0.246674	0.501619	1.01438	3.3138e-08	6.6085e-07
386.115	11.0306	C24H18O5	[Fv hydrox] 8-Cinnamoyl-3,4-dihydro-5,7-dihydroxy-4-phenylcoumarin	6	Lipids: Polyketides	Flavonoids	-0.118557	-1.43466	-3.74365	0.002546	0.0052076
453.288	7.56654	C28H39NO4	Sambutoxin	6	Lipids: Prenols	Undefined	-0.127388	0.693287	1.30864	2.3727e-07	2.5107e-06
302.061	13.9462	C8H18N2O6S2	PIPES	6	Medium Component	Undefined	0.102658	0.784456	1.02173	1.0757e-06	8.0832e-06
191.025	14.5783	C6H9NO4S	a Cysteine adduct	6	Medium Contaminant	Undefined	-0.598506	-0.977834	-1.1332	0.0033777	0.0066845
334.057	15.368	C11H15N2O8P	Nicotinamide D-ribonucleotide	10	Metabolism of Cofactors and Vitamins	Nicotinate and nicotinamide metabolism	-0.255463	-0.932816	-1.15929	0.0082544	0.014682
254.09	22.7383	C11H14N2O5	N-Ribosylnicotinamide	8	Metabolism of Cofactors and Vitamins	Nicotinate and nicotinamide metabolism	-0.300278	-1.0653	-1.54396	5.025e-07	4.379e-06
687.15	9.62923	C21H35N7O13P2S	Dephospho-CoA	8	Metabolism of Cofactors and Vitamins	Pantothenate and CoA biosynthesis	-0.103799	-2.23809	-3.98545	1.0961e-06	8.1773e-06
299.077	14.8076	C9H18NO8P	D-4'-Phosphopantothenate	6	Metabolism of Cofactors and Vitamins	Pantothenate and CoA biosynthesis	-0.106524	-3.90115	-3.90115	4.0643e-13	5.2683e-11
268.081	10.9078	C10H12N4O5	Inosine	10	Nucleotide Metabolism	Purine metabolism	-0.628376	-3.05762	-3.7104	6.2593e-10	3.8182e-08
136.038	10.21	C5H4N4O	Hypoxanthine	10	Nucleotide Metabolism	Purine metabolism	-0.196299	-1.19884	-1.79882	0.0012559	0.0028813
283.092	12.5884	C10H13N5O5	Guanosine	10	Nucleotide Metabolism	Purine metabolism	-0.492141	-2.84789	-3.54422	1.1006e-09	5.7066e-08
331.068	12.6829	C10H14N5O6P	dAMP	10	Nucleotide Metabolism	Purine metabolism	-0.161536	-0.666079	-1.04554	0.0028333	0.0057051
364.042	17.5337	C10H13N4O9P	Xanthosine 5'-phosphate	10	Nucleotide Metabolism	Purine metabolism	-0.291428	-0.76275	-1.26815	0.0087548	0.015466
348.047	15.1781	C10H13N4O8P	IMP	8	Nucleotide Metabolism	Purine metabolism	-0.208063	-1.44647	-2.24108	0.00016324	0.00048784
347.063	13.5976	C10H14N5O7P	3'-AMP	8	Nucleotide Metabolism	Purine metabolism	-0.213397	-0.750441	-1.25332	2.4768e-05	0.00010464
252.086	9.63442	C10H12N4O4	Deoxyinosine	6	Nucleotide Metabolism	Purine metabolism	-0.388566	-2.71636	-3.36901	0.0035081	0.0069294
463.074	17.7989	C14H18N5O11P	N6-(1,2-Dicarboxyethyl)-AMP	8	Nucleotide Metabolism	Purine metabolism__Alanine and aspartate metabolism	-0.163995	-1.61172	-1.71042	3.272e-05	0.00012902
152.033	11.2412	C5H4N4O2	Xanthine	10	Nucleotide Metabolism	Purine metabolism__Caffeine metabolism	-0.0707767	-0.923092	-1.43301	0.0003934	0.001025
363.058	16.4149	C10H14N5O8P	GMP	8	Nucleotide Metabolism	Purine metabolism__Glutamate metabolism	-0.312914	-1.82912	-2.9285	1.3304e-07	1.6622e-06
522.991	18.5523	C10H16N5O14P3	GTP	10	Nucleotide Metabolism	Purine metabolism__Riboflavin metabolism__Folate biosynthesis	-0.194312	-1.1472	-1.65248	1.4848e-05	6.8355e-05
243.085	11.8991	C9H13N3O5	Cytidine	10	Nucleotide Metabolism	Pyrimidine metabolism	-0.357061	-1.37719	-2.04128	2.6165e-08	5.3203e-07
227.091	10.4931	C9H13N3O4	Deoxycytidine	10	Nucleotide Metabolism	Pyrimidine metabolism	-0.411086	-1.25794	-1.52764	9.4499e-06	4.6421e-05
322.057	12.803	C10H15N2O8P	dTMP	10	Nucleotide Metabolism	Pyrimidine metabolism	-0.232131	-0.636315	-1.19708	1.0997e-05	5.3044e-05
483.968	17.1965	C9H15N2O15P3	UTP	10	Nucleotide Metabolism	Pyrimidine metabolism	-0.206781	-0.807704	-1.4296	0.00017165	0.00050713
126.043	7.5934	C5H6N2O2	Thymine	8	Nucleotide Metabolism	Pyrimidine metabolism	-0.387916	-1.30138	-1.80843	1.3499e-05	6.3341e-05
242.091	7.59972	C10H14N2O5	Thymidine	8	Nucleotide Metabolism	Pyrimidine metabolism	-0.35101	-1.52458	-2.04545	6.5937e-05	0.00022945
244.069	13.9257	C9H12N2O6	Pseudouridine	8	Nucleotide Metabolism	Pyrimidine metabolism	-0.1563	-1.21991	-1.61503	7.3341e-09	2.3047e-07
323.052	15.5986	C9H14N3O8P	CMP	8	Nucleotide Metabolism	Pyrimidine metabolism	-0.286645	-1.57138	-1.93375	1.5407e-07	1.8238e-06
403.018	16.6177	C9H15N3O11P2	CDP	8	Nucleotide Metabolism	Pyrimidine metabolism	-0.214366	-1.07362	-1.54177	5.9828e-07	5.0033e-06
482.984	17.6877	C9H16N3O14P3	CTP	8	Nucleotide Metabolism	Pyrimidine metabolism	-0.295353	-1.44283	-1.95557	7.1239e-06	3.8277e-05
146.069	12.2515	C5H10N2O3	3-Ureidoisobutyrate	8	Nucleotide Metabolism	Pyrimidine metabolism	-0.163498	-0.960278	-1.07781	3.3371e-09	1.1933e-07
402.023	14.2777	C10H16N2O11P2	dTDP	6	Nucleotide Metabolism	Pyrimidine metabolism	-0.170061	-1.01531	-1.55445	1.065e-08	2.9063e-07
324.036	14.8413	C9H13N2O9P	UMP	10	Nucleotide Metabolism	Pyrimidine metabolism__Peptidoglycan biosynthesis	-0.304675	-1.71633	-2.51638	1.6957e-08	4.0491e-07
404.002	16.0647	C9H14N2O12P2	UDP	10	Nucleotide Metabolism	Pyrimidine metabolism__Peptidoglycan biosynthesis__Zeatin biosynthesis	-0.1617	-0.712639	-1.41069	0.00012003	0.00037378
251.102	7.87214	C10H13N5O3	5'-Deoxyadenosine	10	Nucleotide Metabolism	Undefined	0.0515245	0.506276	1.02522	1.7955e-05	8.0956e-05
331.555	14.0566	C21H27N7O14P2	Fenugreekine	6	Nucleotide Metabolism	Undefined	-0.324631	-1.45498	-2.15463	1.2583e-07	1.611e-06
248.101	14.6521	C9H16N2O6	Glu-Thr	8	Peptide(di-)	Acidic peptide	-0.14135	-0.851031	-1.17193	3.054e-07	3.0452e-06
276.096	16.8509	C10H16N2O7	Glu-Glu	8	Peptide(di-)	Acidic peptide	0.0790713	-0.641745	-1.22834	4.5403e-07	4.1439e-06
259.19	21.839	C12H25N3O3	Ile-Lys	8	Peptide(di-)	Basic peptide	-0.317734	-1.28896	-2.22918	0.0079139	0.014198
203.127	17.0373	C8H17N3O3	Lys-Gly	6	Peptide(di-)	Basic peptide	-0.151954	-1.01896	-1.46192	6.9975e-06	3.7794e-05
271.164	15.2922	C11H21N5O3	Pro-Arg	6	Peptide(di-)	Basic peptide	-0.0199713	-0.747278	-1.2605	9.0518e-06	4.6063e-05
289.139	18.1074	C10H19N5O5	Asp-Arg	6	Peptide(di-)	Basic peptide	-0.0422092	-0.867975	-1.51218	1.2373e-06	8.8923e-06
259.153	14.0705	C11H21N3O4	Ile-Gln	6	Peptide(di-)	Hydrophobic peptide	-0.172455	-1.12542	-2.66008	0.01148	0.01917
247.117	18.2177	C9H17N3O5	Thr-Gln	6	Peptide(di-)	Polar peptide	-0.205091	-2.25394	-4.60824	2.6262e-05	0.00010894
189.075	16.082	C6H11N3O4	Asn-Gly	6	Peptide(di-)	Polar peptide	-0.320343	-3.35069	-5.92313	0.00039567	0.0010274
435.142	14.1513	C15H25N5O8S	Ala-Asp-Cys-Gln	6	Peptide(tetra-)	Acidic peptide	-0.898544	-5.20092	-5.20092	0.0053001	0.010066
532.249	15.2495	C21H36N6O10	Glu-Glu-Gln-Lys	8	Peptide(tetra-)	Basic peptide	0	5.9186	6.3915	1.2017e-06	8.791e-06
391.188	14.1125	C15H29N5O5S	Ala-Lys-Ala-Cys	8	Peptide(tetra-)	Basic peptide	-0.293183	-0.498951	-1.64129	1.4952e-05	6.8355e-05
403.243	13.5803	C17H33N5O6	Ala-Lys-Val-Ser	8	Peptide(tetra-)	Basic peptide	-0.0808199	-0.95873	-3.17909	0.00033214	0.0008993
533.206	16.0791	C23H31N7O6S	Cys-Phe-Gln-His	6	Peptide(tetra-)	Basic peptide	-0.241094	-2.52286	-4.57083	2.4186e-05	0.0001045
531.19	16.0938	C23H29N7O6S	Cys-Trp-Ser-His	6	Peptide(tetra-)	Basic peptide	-0.283306	-2.45491	-4.63731	9.4901e-06	4.6421e-05
530.232	15.0513	C25H34N6O5S	His-Met-Phe-Pro	6	Peptide(tetra-)	Basic peptide	-0.452436	-4.60781	-4.60781	1.3555e-17	3.1028e-15
371.217	15.2665	C16H29N5O5	Ala-Lys-Gly-Pro	6	Peptide(tetra-)	Basic peptide	-0.191623	-1.2756	-1.97647	3.1873e-09	1.1804e-07
399.223	15.323	C16H29N7O5	Ala-Gly-Pro-Arg	6	Peptide(tetra-)	Basic peptide	-0.0759458	-1.43272	-2.81018	0.0022637	0.0047556
382.196	13.9918	C16H26N6O5	Ala-Val-Gly-His	6	Peptide(tetra-)	Basic peptide	-0.0862038	-0.54864	-1.06771	6.1816e-06	3.3917e-05
403.181	16.1449	C14H25N7O7	Arg-Asp-Gly-Gly	6	Peptide(tetra-)	Basic peptide	-0.185256	-0.591798	-2.44161	0.0023607	0.0049256
544.272	16.2685	C20H36N10O8	Arg-Asn-Gln-Gln	6	Peptide(tetra-)	Basic peptide	-0.075399	-0.704237	-3.57344	0.00074592	0.0017902
390.175	16.3817	C15H26N4O8	Ala-Val-Asp-Ser	8	Peptide(tetra-)	Hydrophobic peptide	0.175646	1.53493	1.99229	6.4723e-09	2.0974e-07
488.227	9.87635	C24H32N4O7	Glu-Phe-Pro-Pro	8	Peptide(tetra-)	Hydrophobic peptide	0.209061	-0.666378	-1.06824	0.0018406	0.0040163
487.243	7.60976	C24H33N5O6	Gln-Phe-Pro-Pro	8	Peptide(tetra-)	Hydrophobic peptide	-0.126443	-0.804057	-1.39127	0.0025817	0.0052598
474.124	10.2341	C18H26N4O7S2	Cys-Cys-Ser-Tyr	6	Peptide(tetra-)	Hydrophobic peptide	-0.136793	-1.55753	-3.48111	0.00026125	0.00073023
472.269	7.55745	C25H36N4O5	Leu-Phe-Pro-Pro	6	Peptide(tetra-)	Hydrophobic peptide	-0.108581	-1.43272	-1.34407	0.020985	0.032675
503.237	9.35203	C24H33N5O7	Ala-Leu-Trp-Asp	6	Peptide(tetra-)	Hydrophobic peptide	0.022253	-1.07059	-1.32397	1.949e-08	4.3936e-07
521.195	16.7962	C23H31N5O7S	Asp-Trp-Val-Cys	6	Peptide(tetra-)	Hydrophobic peptide	-0.118754	-0.677664	-1.03407	8.7616e-05	0.00028752
531.27	9.7513	C26H37N5O7	Asp-Leu-Trp-Val	6	Peptide(tetra-)	Hydrophobic peptide	0.0307791	-0.802822	-1.16092	0.0001483	0.00044835
504.168	18.0438	C23H28N4O7S	Cys-Gly-Tyr-Tyr	6	Peptide(tetra-)	Hydrophobic peptide	0.0113509	-0.688088	-1.16609	6.2087e-07	5.1508e-06
388.196	10.817	C16H28N4O7	Ala-Glu-Gly-Ile	6	Peptide(tetra-)	Hydrophobic peptide	0.016484	-0.847674	-1.39266	0.00023532	0.00066312
354.19	14.193	C16H26N4O5	Ala-Ala-Pro-Pro	6	Peptide(tetra-)	Nonpolar peptide	0.0190675	-1.34093	-2.07923	1.6098e-07	1.8549e-06
402.186	13.2607	C15H26N6O7	Ala-Ala-Asn-Gln	8	Peptide(tetra-)	Polar peptide	-0.554707	-2.02633	-2.66268	9.3688e-09	2.6987e-07
427.207	13.1235	C18H29N5O7	Asn-Thr-Pro-Pro	8	Peptide(tetra-)	Polar peptide	-0.137135	-0.765116	-1.015	9.705e-05	0.00031534
318.154	17.2982	C12H22N4O6	Ala-Ala-Ala-Ser	6	Peptide(tetra-)	Polar peptide	-0.0408981	-0.442517	-1.08421	0.0080866	0.014433
388.17	13.736	C14H24N6O7	Ala-Ala-Asn-Asn	6	Peptide(tetra-)	Polar peptide	-0.243107	-0.807425	-2.79167	0.00053341	0.0013265
305.123	14.6465	C11H19N3O7	Glu-Ala-Ser	8	Peptide(tri-)	Acidic peptide	-0.319024	-2.0965	-3.08979	0.0076534	0.013827
359.133	12.8278	C14H21N3O8	Glu-Asp-Pro	8	Peptide(tri-)	Acidic peptide	0.132578	-0.663257	-1.11332	9.009e-05	0.00029471
319.138	17.107	C12H21N3O7	Glu-Ala-Thr	8	Peptide(tri-)	Acidic peptide	-2.41326	2.68014	1.37213	2.975e-06	1.8364e-05
291.107	15.4764	C10H17N3O7	Ala-Asp-Ser	6	Peptide(tri-)	Acidic peptide	-0.111881	-3.46465	-7.25367	4.4193e-07	4.0918e-06
429.237	12.4716	C22H31N5O4	Lys-Trp-Pro	8	Peptide(tri-)	Basic peptide	-0.244646	-1.31522	-2.19353	0.012921	0.021404
314.195	14.6626	C14H26N4O4	Lys-Ala-Pro	8	Peptide(tri-)	Basic peptide	-0.181821	-0.589174	-1.0305	4.0082e-06	2.3351e-05
342.226	13.2002	C16H30N4O4	Lys-Val-Pro	6	Peptide(tri-)	Basic peptide	-0.209536	-1.41433	-1.82335	3.1695e-09	1.1804e-07
373.106	18.2362	C13H19N5O6S	Asp-Cys-His	6	Peptide(tri-)	Basic peptide	0	7.63996	7.54563	1.686e-22	1.7484e-19
332.206	14.1964	C14H28N4O5	Lys-Val-Ser	6	Peptide(tri-)	Basic peptide	-0.0480548	-0.812598	-1.13768	0.0019396	0.0041875
390.227	11.4902	C20H30N4O4	Lys-Phe-Pro	6	Peptide(tri-)	Basic peptide	-0.0532659	-0.691217	-1.19179	2.9395e-05	0.000119
379.141	12.0972	C14H25N3O7S	Glu-Met-Thr	8	Peptide(tri-)	Hydrophobic peptide	-0.356195	-1.79048	-4.20044	0.00020029	0.0005818
317.159	10.9902	C13H23N3O6	Glu-Ala-Val	6	Peptide(tri-)	Hydrophobic peptide	0.169626	-0.244352	-1.02218	0.00054706	0.0013539
347.169	10.8789	C14H25N3O7	Glu-Ile-Ser	6	Peptide(tri-)	Hydrophobic peptide	-0.100893	-0.683327	-1.18516	4.0611e-05	0.00015258
271.153	9.85269	C12H21N3O4	Val-Gly-Pro	6	Peptide(tri-)	Hydrophobic peptide	-0.0127896	-0.881493	-1.34218	4.2802e-07	4.0055e-06
290.123	16.5978	C10H18N4O6	Ala-Asn-Ser	8	Peptide(tri-)	Polar peptide	-0.153114	-1.8217	-2.23134	2.1788e-07	2.3536e-06
274.128	12.8544	C10H18N4O5	Ala-Ala-Asn	6	Peptide(tri-)	Polar peptide	-0.398267	-0.872078	-1.70171	7.309e-05	0.00024851
283.164	16.7079	C12H21N5O3	Lysyl-Histidine	8	Peptides	Undefined	0.0166005	-0.419984	-1.22762	0.025201	0.038602
297.045	14.9725	C8H15N3O5S2	L-Cysteinylglycinedisulfide	8	Peptides	Undefined	-0.615091	-0.66048	-1.63266	0.0014323	0.0032218
234.085	15.3348	C8H14N2O6	L-beta-aspartyl-L-threonine	6	Peptides	Undefined	-0.121556	-1.31167	-1.91336	1.3711e-07	1.6727e-06
233.101	11.0442	C8H15N3O5	Serinyl-Glutamine	6	Peptides	Undefined	-0.393385	-6.47895	-6.47895	9.7503e-20	5.0555e-17
246.121	15.2894	C10H18N2O5	L-beta-aspartyl-L-leucine	6	Peptides	Undefined	-0.218251	-0.606919	-1.1257	4.4039e-05	0.00016369
262.08	16.636	C9H14N2O7	L-beta-aspartyl-L-glutamicacid	6	Peptides	Undefined	-0.0779421	-0.852032	-1.24181	4.9489e-06	2.7891e-05
261.133	18.0338	C10H19N3O5	Gammaglutamylornithine	6	Peptides	Undefined	0.0112978	-0.902427	-1.25061	2.5294e-07	2.6495e-06
248.064	16.6942	C8H12N2O7	L-beta-aspartyl-L-asparticacid	6	Peptides	Undefined	0.0599978	-0.830539	-2.85	0.0010389	0.0024485
122.048	14.0642	C6H6N2O	Picolinamide	5	Undefined	Glycerophosphoinositols	-0.475311	-0.924556	-1.36989	3.7305e-05	0.00014328
96.0213	16.086	C5H4O2	Furfural	5	Undefined	methanofuran biosynthesis	-0.372654	-1.58521	-2.29222	0.016613	0.026751
141.985	14.543	C2H7O3PS	dimethylthiophosphate	7	Undefined	methyl parathion degradation	0.173567	0.977408	1.36065	3.6381e-06	2.1436e-05
904.281	15.9237	C42H51N6NiO13	coenzyme F430	5	Undefined	Porphyrin and chlorophyll metabolism	-0.157248	-1.74028	-4.3535	0.00022591	0.00064036
289.127	13.215	C11H19N3O6	Ophthalmicacid	9	Undefined	Undefined	-0.23702	-2.0015	-2.90674	8.662e-08	1.2651e-06
196.121	5.5135	C10H16N2O2	Fasoracetam	7	Undefined	Undefined	2.10904	2.00565	2.36568	9.0959e-11	8.2573e-09
191.062	7.57629	C7H13NO3S	N-Acetylmethionine	7	Undefined	Undefined	-0.421854	-1.70759	-2.50298	1.718e-08	4.0491e-07
307.09	10.2748	C11H17NO9	4-oxo-N-acetylneuraminate	7	Undefined	Undefined	0.20997	-1.91624	-2.74033	9.2768e-06	4.6421e-05
422.083	16.7799	C12H23O14P	6-Phospho-beta-D-glucosyl-(1,4)-D-glucose	7	Undefined	Undefined	-0.180736	-1.63403	-2.17595	1.4445e-06	1.0136e-05
182.085	7.49864	C12H10N2	Harman	7	Undefined	Undefined	-0.176157	1.15314	1.18838	8.4497e-10	4.6118e-08
275.1	8.00892	C11H17NO7	Cardiospermin	7	Undefined	Undefined	0.259492	2.05618	2.79112	8.7161e-09	2.5824e-07
545.196	17.0731	C20H35NO16	alpha-D-Galactosyl-N-acetyllactosamine	7	Undefined	Undefined	-0.163783	-1.19087	-1.91173	2.9506e-07	2.9706e-06
264.078	12.9195	C9H16N2O5S	N-Acetylcystathionine	7	Undefined	Undefined	-0.255974	-2.14778	-5.07056	1.5647e-07	1.8238e-06
188.08	10.4534	C7H12N2O4	N-Acetylglutamine	7	Undefined	Undefined	-0.219089	-2.22861	-2.72161	5.205e-10	3.5984e-08
205.095	9.83869	C8H15NO5	N-Acetyl-D-fucosamine	7	Undefined	Undefined	-0.49917	-1.92953	-2.08137	1.5653e-07	1.8238e-06
383.107	14.1841	C14H17N5O8	Succinyladenosine	7	Undefined	Undefined	-0.203749	-1.60216	-2.42454	1.8354e-06	1.244e-05
182.085	6.27522	C12H10N2	Harman	7	Undefined	Undefined	0.166288	1.05508	1.48721	1.3476e-05	6.3341e-05
232.056	10.1598	C13H12O2S	(2E,11Z)-5-[5-(Methylthio)-4-penten-2-ynyl]-2-furanacrolein	7	Undefined	Undefined	0.0709362	-1.15872	-1.54586	0.00019131	0.00055736
478.18	10.3892	C19H30N2O12	glcNAc-1,6-anhMurNAc	7	Undefined	Undefined	-0.0308124	1.52748	1.6646	3.3165e-07	3.2446e-06
151.049	12.4512	C5H5N5O	8-Hydroxyadenine	7	Undefined	Undefined	-0.356842	-1.95007	-2.06509	7.1255e-08	1.1196e-06
264.09	5.20046	C16H12N2O2	Perlolyrine	7	Undefined	Undefined	1.8593	3.57661	5.26736	0.00034305	0.00092642
256.106	9.28176	C11H16N2O5	1-(beta-D-Ribofuranosyl)-1,4-dihydronicotinamide	7	Undefined	Undefined	-0.786311	-6.63669	-6.63669	4.4843e-18	1.5501e-15
215.058	4.57024	C12H9NO3	Robustine	7	Undefined	Undefined	0	3.07655	5.12353	3.5714e-06	2.1163e-05
129.152	13.7732	C8H19N	Octylamine	7	Undefined	Undefined	-0.661158	-0.230596	2.30353	2.78e-07	2.8543e-06
182.085	6.90065	C12H10N2	Harman	7	Undefined	Undefined	0.140637	0.88851	1.39694	7.7213e-05	0.00026167
162.046	12.7291	C5H10N2O2S	Methomyl	7	Undefined	Undefined	0.131649	-0.607358	-1.02391	0.013664	0.022599
272.03	15.9629	C7H13O9P	&alpha;-(2,6-anhydro-3-deoxy-D-arabino-heptulopyranosid)onate 7-phosphate	7	Undefined	Undefined	-0.0783573	-0.605972	-1.05628	0.0021149	0.0045127
177.079	8.43768	C10H11NO2	5-Hydroxytryptophol	7	Undefined	Undefined	0.0954976	-0.735648	-2.56016	0.007817	0.014049
336.072	13.9301	C11H17N2O8P	NMNH	5	Undefined	Undefined	-2.26971	-5.4067	-5.4067	2.5898e-05	0.00010786
763.208	17.5975	C35H39O19	Glucuronosyletoposide	5	Undefined	Undefined	-0.209615	-2.74298	-3.63453	4.9905e-08	8.7854e-07
496.049	14.7891	C20H16O15	3,5-Di-O-galloyl-1,4-galactarolactone	5	Undefined	Undefined	-1.02328	-2.77702	-4.39429	5.4958e-09	1.8384e-07
173.105	7.5685	C8H15NO3	N-Acetyl-L-leucine	5	Undefined	Undefined	0.0485325	-1.20299	-1.77508	0.0012379	0.0028528
189.1	7.57614	C8H15NO4	2 -(Butylamido)-4-hydroxybutanoic acid	5	Undefined	Undefined	-0.185091	-1.0526	-1.52612	0.0002752	0.00076715
265.081	10.2032	C10H11N5O4	5'-Dehydroadenosine	5	Undefined	Undefined	-0.0433016	-1.30923	-2.25395	0.0010477	0.0024636
501.665	7.6212	C37H64N7O17P3S	Palmitelaidoyl-CoA	5	Undefined	Undefined	-0.42043	-1.49856	-2.72807	5.8923e-06	3.2675e-05
244.07	11.9506	C9H12N2O6	Orotidine(fragment)	5	Undefined	Undefined	-0.243701	-1.45675	-2.29012	1.6388e-08	4.0463e-07
235.069	14.5876	C8H13NO7	N-Acetylgalactosaminate	5	Undefined	Undefined	-0.46375	-4.21911	-4.21911	2.2591e-14	3.3467e-12
337.095	14.3733	C19H15NO5	Atheroline	5	Undefined	Undefined	-0.0272789	-4.33035	-4.33035	8.2049e-15	1.4181e-12
220.058	14.2416	C8H12O7	dihomocitrate	5	Undefined	Undefined	-0.297791	-4.57069	-4.57069	1.4961e-17	3.1028e-15
222.074	12.7368	C8H14O7	6-Acetyl-D-glucose	5	Undefined	Undefined	-0.197646	-2.733	-4.41086	1.0747e-06	8.0832e-06
173.105	7.09462	C8H15NO3	Isovalerylalanine	5	Undefined	Undefined	-0.0743235	-1.32939	-1.87646	8.1931e-07	6.3881e-06
144.053	14.0793	C5H8N2O3	N-Nitrosoproline	5	Undefined	Undefined	-0.189651	-1.91264	-2.99825	7.7475e-05	0.0002617
438.094	11.3411	C17H19N4O8P	Riboflavin cyclic-4',5'-phosphate	5	Undefined	Undefined	0.107794	1.04276	1.18375	2.5666e-05	0.00010775
143.095	11.1079	C7H13NO2	4-(Trimethylammonio)but-2-enoate	5	Undefined	Undefined	-0.176992	-1.62144	-1.55876	1.741e-07	1.9625e-06
151.049	16.4111	C5H5N5O	2-Hydroxyadenine	5	Undefined	Undefined	-0.332215	-1.69629	-3.25501	0.00050947	0.0012731
203.079	17.079	C8H13NO5	2-acetamidoglucal	5	Undefined	Undefined	-0.167361	-1.22959	-2.04576	9.7483e-08	1.3494e-06
174.1	15.3074	C7H14N2O3	N5-Ethyl-L-glutamine	5	Undefined	Undefined	-0.560644	-1.27527	-2.41299	0.00046292	0.0011737
321.1	13.1841	C11H19N3O6S	gamma-L-Glutamyl-L-cysteinyl-beta-alanine	5	Undefined	Undefined	0.00286307	-1.02802	-1.34564	0.00011703	0.00036664
324.105	15.7253	C10H28Cl2N2OP2	Polixetonium chloride	5	Undefined	Undefined	-0.285965	-1.18595	-2.19883	4.7377e-08	8.7458e-07
348.111	13.0768	C20H16N2O4	Camptothecin	5	Undefined	Undefined	-0.397302	-2.34304	-4.65122	5.5963e-05	0.00020018
188.116	12.9121	C8H16N2O3	&gamma;-glutamyl-isopropylamide	5	Undefined	Undefined	-0.336479	-1.621	-2.5079	8.058e-13	9.2847e-11
223.084	8.06983	C11H13NO4	Bendiocarb	5	Undefined	Undefined	-0.0162475	-1.01668	-1.94945	6.3295e-07	5.2093e-06
259.046	11.9311	C6H14NO8P	glycerophosphoserine	5	Undefined	Undefined	0.24495	1.18983	1.71206	1.1694e-06	8.6617e-06
237.085	14.2322	C8H15NO7	N-Acetyl-D-glucosaminate	5	Undefined	Undefined	-0.616608	-3.75044	-6.8407	2.073e-07	2.2628e-06
220.052	13.2275	C7H12N2O4S	AMCC	5	Undefined	Undefined	-0.386018	-2.14551	-4.52273	4.9186e-05	0.00017983
541.061	14.0538	C15H21N5O13P2	Cyclic ADP-ribose	5	Undefined	Undefined	-0.450022	-1.32162	-2.14692	4.2457e-07	4.0055e-06
375.152	10.1383	C16H25NO9	Simmondsin	5	Undefined	Undefined	0.00506533	-1.87019	-2.49586	0.029586	0.044273
215.152	7.5457	C11H21NO3	N-Nonanoylglycine	5	Undefined	Undefined	0.352191	0.671176	1.23666	9.0481e-05	0.00029506
309.303	4.19599	C20H39NO	N-Hexadecanoylpyrrolidine	5	Undefined	Undefined	-0.025286	0.60653	1.11824	0.0013227	0.0030147
238.131	5.16129	C12H18N2O3	Secobarbital	5	Undefined	Undefined	-0.0171486	0.907433	1.07131	4.2874e-07	4.0055e-06
173.105	5.16688	C8H15NO3	Hexanoylglycine	5	Undefined	Undefined	-0.279119	-0.576321	-1.1741	0.010684	0.018104
204.111	17.8235	C8H16N2O4	N5-(L-1-Carboxyethyl)-L-ornithine	5	Undefined	Undefined	0.111791	-0.708438	-1.18886	2.4213e-06	1.5404e-05
237.085	12.8442	C8H15NO7	N-Acetyl-D-glucosaminate	5	Undefined	Undefined	-0.101004	-0.457511	-1.19776	0.0097288	0.016843
197.08	10.1297	C8H11N3O3	Methyl5-(but-3-en-1-yl)amino-1,3,4-oxadiazole-2-carboxylate	5	Undefined	Undefined	-0.039598	-0.871744	-1.38786	0.00041134	0.0010611
662.086	15.8708	C19H28N4O18P2	UDP-2,3-diacetamido-2,3-dideoxy-&alpha;-D-glucuronate	5	Undefined	Undefined	-0.148471	-0.958258	-1.52312	5.5982e-05	0.00020018
275.148	16.6853	C11H21N3O5	Epsilon-(gamma-Glutamyl)-lysine	5	Undefined	Undefined	0.0253367	-0.792769	-1.5538	8.1384e-06	4.328e-05
383.143	17.0361	C14H25NO11	N-Acetyllactosamine	5	Undefined	Undefined	-0.14546	-0.952095	-2.475	0.0042422	0.0082509
(C)
Mass	RT	FORMULA	Putative metabolite	confidence	Map	Pathway	Log2 (fold change)			p value	FDR
							COL	AZT	CA
175.048	14.3276	C6H9NO5	N-Acetyl-L-aspartate	10	Amino Acid Metabolism	Alanine and aspartate metabolism	-0.234945	-4.50389	-2.43223	4.7926e-08	4.2449e-07
203.116	7.55139	C9H17NO4	O-Acetylcarnitine	6	Amino Acid Metabolism	Alanine and aspartate metabolism	-0.0843968	-1.45553	-1.44444	0.011233	0.020378
189.064	13.7808	C7H11NO5	N-Acetyl-L-glutamate	10	Amino Acid Metabolism	Arginine and proline metabolism	-0.243865	-6.01978	-1.94716	4.2796e-10	7.2754e-09
175.096	15.836	C6H13N3O3	L-Citrulline	10	Amino Acid Metabolism	Arginine and proline metabolism	-0.219458	-4.70085	-1.47153	2.5536e-06	1.1336e-05
129.043	14.0698	C5H7NO3	4-Oxoproline	8	Amino Acid Metabolism	Arginine and proline metabolism	-0.220976	-4.18483	-1.93047	1.0891e-07	8.3793e-07
247.069	16.9636	C9H13NO7	N-Succinyl-L-glutamate	8	Amino Acid Metabolism	Arginine and proline metabolism	-0.146371	-5.58232	-3.31869	2.1965e-08	2.1841e-07
274.128	15.2318	C10H18N4O5	N2-Succinyl-L-arginine	8	Amino Acid Metabolism	Arginine and proline metabolism	0.00282796	-5.70334	-3.65242	1.3147e-10	2.566e-09
232.106	15.4142	C9H16N2O5	N2-Succinyl-L-ornithine	6	Amino Acid Metabolism	Arginine and proline metabolism	-0.028872	-2.84239	-1.80054	8.0142e-09	8.5323e-08
174.1	13.5116	C7H14N2O3	N-Acetylornithine	6	Amino Acid Metabolism	Arginine and proline metabolism	-0.30139	-4.3287	-3.64859	3.53e-11	8.5796e-10
147.053	14.4604	C5H9NO4	L-Glutamate	10	Amino Acid Metabolism	Arginine and proline metabolism__Glutamate metabolism__Histidine metabolism__D-Glutamine and D-glutamate metabolism__Glutathione metabolism_Butanoate metabolism_C5-Branched dibasic acid metabolism_Porphyrin and chlorophyll metabolism_Nitrogen metabolism	-0.114485	-1.99164	-1.1253	7.4976e-07	3.8738e-06
297.089	7.59992	C11H15N5O3S	5'-Methylthioadenosine	10	Amino Acid Metabolism	Arginine and proline metabolism__Methionine metabolism__Zeatin biosynthesis	-0.205526	-1.87799	-0.0224251	2.3814e-05	7.8682e-05
398.138	16.3387	C15H22N6O5S	S-Adenosyl-L-methionine	8	Amino Acid Metabolism	Arginine and proline metabolism__Methionine metabolism__Zeatin biosynthesis	0.0745693	-2.17988	-0.542166	2.0449e-06	9.2503e-06
245.149	16.2694	C9H19N5O3	beta-Alanyl-L-arginine	8	Amino Acid Metabolism	beta-Alanine metabolism	-0.304498	-1.54743	-1.71254	0.029459	0.047046
219.111	8.68832	C9H17NO5	Pantothenate	8	Amino Acid Metabolism	beta-Alanine metabolism__Pantothenate and CoA biosynthesis	0.152553	-2.19501	-2.2036	7.9651e-07	4.0362e-06
128.059	13.5751	C5H8N2O2	gamma-Amino-gamma-cyanobutanoate	8	Amino Acid Metabolism	Cyanoamino acid metabolism	-0.153175	-3.122	-3.1069	4.096e-11	9.1855e-10
426.087	16.7582	C13H22N4O8S2	S-glutathionyl-L-cysteine	8	Amino Acid Metabolism	Cysteine metabolism	-1.22309	-3.99368	-0.207107	0.0021723	0.0045884
147.053	10.6528	C5H9NO4	O-Acetyl-L-serine	8	Amino Acid Metabolism	Cysteine metabolism__Selenoamino acid metabolism__Zeatin biosynthesis__Sulfur metabolism	0.00898633	-2.77646	-2.1084	6.5442e-07	3.5372e-06
160.085	11.0197	C6H12N2O3	D-Alanyl-D-alanine	8	Amino Acid Metabolism	D-Alanine metabolism__Peptidoglycan biosynthesis	0.0108806	-2.79865	-1.09991	3.0448e-07	1.945e-06
132.09	15.6919	C5H12N2O2	(2R,4S)-2,4-Diaminopentanoate	8	Amino Acid Metabolism	D-Arginine and D-ornithine metabolism	-0.120134	-3.77434	-1.52504	2.904e-07	1.8664e-06
259.046	16.4089	C6H14NO8P	D-Glucosamine 6-phosphate	10	Amino Acid Metabolism	Glutamate metabolism__Aminosugars metabolism	-0.268982	-4.35957	-2.3886	6.0789e-05	0.00018522
221.09	11.8079	C8H15NO6	N-Acetyl-D-glucosamine	10	Amino Acid Metabolism	Glutamate metabolism__Aminosugars metabolism	0.0997054	1.64369	0.819754	1.2842e-07	9.668e-07
301.056	14.543	C8H16NO9P	N-Acetyl-D-glucosamine 6-phosphate	8	Amino Acid Metabolism	Glutamate metabolism__Aminosugars metabolism	-0.273235	-1.01239	-0.167383	0.027433	0.044347
113.048	9.5504	C5H7NO2	(S)-1-Pyrroline-5-carboxylate	8	Amino Acid Metabolism	Glutamate metabolism__Arginine and proline metabolism	-0.0162894	3.74791	2.23883	8.8293e-12	2.3265e-10
307.084	14.0705	C10H17N3O6S	Glutathione	8	Amino Acid Metabolism	Glutamate metabolism__Cysteine metabolism__Glutathione metabolism	0.00848911	-6.27626	-1.3368	1.0034e-10	2.0337e-09
250.062	13.9106	C8H14N2O5S	gamma-L-Glutamyl-L-cysteine	8	Amino Acid Metabolism	Glutamate metabolism__Glutathione metabolism	-0.0526329	-4.28415	-2.63595	8.2735e-10	1.2824e-08
612.152	17.122	C20H32N6O12S2	Glutathione disulfide	6	Amino Acid Metabolism	Glutamate metabolism__Glutathione metabolism	-0.931095	-3.93832	-0.52591	0.023447	0.038736
146.069	14.9631	C5H10N2O3	L-Glutamine	10	Amino Acid Metabolism	Glutamate metabolism__Purine metabolism__Pyrimidine metabolism__D-Glutamine and D-glutamate metabolism__Nitrogen metabolism	-0.542487	-4.30603	-1.80172	6.5624e-06	2.5618e-05
117.079	11.4267	C5H11NO2	Betaine	10	Amino Acid Metabolism	Glycine, serine and threonine metabolism	-0.206088	-4.0704	-0.611204	1.4595e-07	1.0757e-06
142.074	13.0978	C6H10N2O2	Ectoine	6	Amino Acid Metabolism	Glycine, serine and threonine metabolism	-0.0397487	-2.51033	-2.16558	1.3584e-10	2.6032e-09
101.084	28.1483	C5H11NO	Betaine aldehyde	6	Amino Acid Metabolism	Glycine, serine and threonine metabolism	0.0647527	1.07103	0.601839	4.4904e-07	2.6589e-06
131.07	14.6056	C4H9N3O2	Creatine	8	Amino Acid Metabolism	Glycine, serine and threonine metabolism__Arginine and proline metabolism	-0.147005	-3.12772	-3.30951	9.7222e-13	3.0139e-11
103.1	19.7111	C5H13NO	Choline	10	Amino Acid Metabolism	Glycine, serine and threonine metabolism__Glycerophospholipid metabolism	0.226641	-2.49646	-2.72901	1.1892e-10	2.3649e-09
126.043	11.4435	C5H6N2O2	Imidazole-4-acetate	10	Amino Acid Metabolism	Histidine metabolism	0.233011	-2.33065	-1.24596	0.00010759	0.00030566
138.043	10.6902	C6H6N2O2	Urocanate	10	Amino Acid Metabolism	Histidine metabolism	-0.19374	1.96996	0.715808	9.1314e-07	4.5831e-06
169.085	12.9064	C7H11N3O2	N(pi)-Methyl-L-histidine	8	Amino Acid Metabolism	Histidine metabolism	-0.141164	-7.78027	-7.78027	1.9707e-21	3.4618e-19
139.074	7.76272	C6H9N3O	L-Histidinal	8	Amino Acid Metabolism	Histidine metabolism	0.825256	-1.20802	0.167191	0.00011636	0.00032791
155.069	14.5195	C6H9N3O2	L-Histidine	8	Amino Acid Metabolism	Histidine metabolism__beta-Alanine metabolism	-0.119911	-0.985679	-1.02926	0.00023051	0.00059403
717.273	17.2412	C30H39N9O12	5-Methyltetrahydropteroyltri-L-glutamate	6	Amino Acid Metabolism	homoserine and methionine biosynthesis __ methionine biosynthesis II __ methionine biosynthesis III __ superpathway of methionine biosynthesis (by sulfhydrylation) __ superpathway of methionine biosynthesis (transsulfuration)	-0.0610857	-4.91834	-0.934426	2.1348e-07	1.4707e-06
190.095	18.1354	C7H14N2O4	LL-2,6-Diaminoheptanedioate	10	Amino Acid Metabolism	Lysine biosynthesis	-0.0103709	-2.64584	-0.986077	0.0064356	0.012288
203.08	12.6493	C8H13NO5	N2-Acetyl-L-aminoadipate	8	Amino Acid Metabolism	Lysine biosynthesis	-0.174039	-4.72013	-3.5679	1.0892e-09	1.6169e-08
203.079	11.9425	C8H13NO5	N2-Acetyl-L-aminoadipate	8	Amino Acid Metabolism	Lysine biosynthesis	-0.196622	-0.465152	-1.38771	0.00041488	0.0010029
171.053	13.5635	C7H9NO4	2,3,4,5-Tetrahydrodipicolinate	6	Amino Acid Metabolism	Lysine biosynthesis	-0.128716	-3.22587	-1.73072	1.1831e-06	5.694e-06
290.111	13.7824	C11H18N2O7	N-Succinyl-LL-2,6-diaminoheptanedioate	6	Amino Acid Metabolism	Lysine biosynthesis	-0.399344	-7.37185	-7.37185	2.4439e-19	2.3417e-17
190.095	14.67	C7H14N2O4	meso-2,6-Diaminoheptanedioate	6	Amino Acid Metabolism	Lysine biosynthesis	-0.210453	-3.6492	-3.75147	1.4704e-09	2.0664e-08
161.069	14.7585	C6H11NO4	L-2-Aminoadipate	8	Amino Acid Metabolism	Lysine biosynthesis__Lysine degradation__Penicillin and cephalosporin biosynthesis	-0.107047	-1.72889	0.225418	0.00072036	0.0016506
596.671	16.4078	C41H65N9O28P2	UDP-N-acetylmuramoyl-L-alanyl-D-glutamyl-6-carboxy-L-lysyl-D-alanyl- D-alanine	6	Amino Acid Metabolism	Lysine biosynthesis__Peptidoglycan biosynthesis	0.10959	-2.09444	-0.624725	9.2689e-05	0.00026839
188.153	21.4194	C9H20N2O2	N6,N6,N6-Trimethyl-L-lysine	10	Amino Acid Metabolism	Lysine degradation	-0.14805	-4.18943	-3.22502	7.5885e-11	1.6323e-09
161.105	13.2923	C7H15NO3	L-Carnitine	8	Amino Acid Metabolism	Lysine degradation	-0.145264	-3.21984	-2.19755	2.546e-07	1.6772e-06
188.116	15.0143	C8H16N2O3	N6-Acetyl-L-lysine	6	Amino Acid Metabolism	Lysine degradation	-0.349908	-4.27842	-1.65615	2.8547e-08	2.6865e-07
218.127	14.3842	C9H18N2O4	N2-(D-1-Carboxyethyl)-L-lysine	6	Amino Acid Metabolism	Lysine degradation	0.00667595	-1.16157	-0.753602	0.0048283	0.0094945
129.079	12.4302	C6H11NO2	L-Pipecolate	10	Amino Acid Metabolism	Lysine degradation__Alkaloid biosynthesis II	-0.0525649	-3.41582	-2.68193	4.6137e-10	7.5982e-09
145.074	13.403	C6H11NO3	Allysine	8	Amino Acid Metabolism	LysineBiosynthesis	-0.108551	-2.13025	-1.43196	5.9705e-07	3.2947e-06
120.025	7.5781	C4H8O2S	3-(Methylthio)propionic acid	8	Amino Acid Metabolism	Methionine metabolism	0.317801	1.88	1.70831	6.641e-07	3.5531e-06
148.019	5.14754	C5H8O3S	[FA oxo,methyl(4:0)] 2-oxo-4-methylthio-butanoic acid	8	Amino Acid Metabolism	Methionine metabolism	-3.5888	4.75267	3.23996	2.1654e-07	1.474e-06
161.069	11.0314	C6H11NO4	O-Acetyl-L-homoserine	8	Amino Acid Metabolism	Methionine metabolism__Sulfur metabolism	-0.383912	-1.97541	-0.885546	0.00017745	0.00047349
182.058	8.76421	C9H10O4	3-(2,3-Dihydroxyphenyl)propanoate	8	Amino Acid Metabolism	Phenylalanine metabolism	-0.137898	-2.18373	-2.6715	4.0561e-07	2.4551e-06
114.032	16.0184	C5H6O3	2-Hydroxy-2,4-pentadienoate	6	Amino Acid Metabolism	Phenylalanine metabolism__Benzoate degradation via hydroxylation__Biphenyl degradation__Toluene and xylene degradation__1,4-Dichlorobenzene degradation__Fluorene degradation__Carbazole degradation__Ethylbenzene degradation__Styrene degradation	0.0341615	-3.05704	-1.88764	1.472e-08	1.5514e-07
165.079	10.2203	C9H11NO2	L-Phenylalanine	10	Amino Acid Metabolism	Phenylalanine metabolism__Phenylalanine, tyrosine and tryptophan biosynthesis__Phenylpropanoid biosynthesis__Alkaloid biosynthesis II	-0.019924	-0.803364	-1.17671	0.0011677	0.0025801
136.052	7.56902	C8H8O2	Phenylacetic acid	6	Amino Acid Metabolism	Phenylalanine metabolism__Styrene degradation	0.248185	3.20629	2.62612	1.5686e-06	7.2834e-06
312.022	15.9751	C9H16N2O5Se	gamma-Glutamyl-Se-methylselenocysteine	8	Amino Acid Metabolism	Selenoamino acid metabolism	2.16486	5.0452	5.01197	1.4679e-05	5.14e-05
163.067	13.276	C6H13NO2S	S-Methyl-L-methionine	6	Amino Acid Metabolism	S-methylmethionine cycle __ dimethylsulfoniopropionate biosynthesis II (Spartina) __ dimethylsulfoniopropionate biosynthesis I (Wollastonia) __ methionine biosynthesis II __ superpathway of lysine, threonine and methionine biosynthesis II	-0.055891	-8.70149	-3.95497	1.8289e-07	1.3024e-06
175.063	8.51069	C10H9NO2	Indole-3-acetate	10	Amino Acid Metabolism	Tryptophan metabolism	0.291809	5.53479	4.6282	2.7317e-14	1.1074e-12
203.058	7.5766	C11H9NO3	Indolepyruvate	8	Amino Acid Metabolism	Tryptophan metabolism	-0.0051136	3.04201	1.70997	1.0339e-06	5.0685e-06
212.059	8.23064	C12H8N2O2	Isophenoxazine	8	Amino Acid Metabolism	Tryptophan metabolism	0.240898	1.65782	1.3502	2.4802e-07	1.6441e-06
204.09	11.5965	C11H12N2O2	L-Tryptophan	8	Amino Acid Metabolism	Tryptophan metabolism__Phenylalanine, tyrosine and tryptophan biosynthesis__Indole and ipecac alkaloid biosynthesis	-0.0458521	-1.08124	-1.15809	6.774e-05	0.00020399
168.042	10.5458	C8H8O4	3,4-Dihydroxyphenylacetate	8	Amino Acid Metabolism	Tyrosine metabolism	-0.157246	-1.69598	-1.28298	3.1357e-05	0.00010201
209.069	15.8004	C10H11NO4	4-Hydroxyphenylacetylglycine	6	Amino Acid Metabolism	Tyrosine metabolism	0.248051	-6.60225	-4.55203	2.7975e-09	3.5789e-08
152.047	5.1482	C8H8O3	3,4-Dihydroxyphenylacetaldehyde	8	Amino Acid Metabolism	Tyrosine metabolism__Alkaloid biosynthesis I	0.481413	2.73803	2.16347	0.00030848	0.0007723
181.074	12.977	C9H11NO3	L-Tyrosine	10	Amino Acid Metabolism	Tyrosine metabolism__Phenylalanine, tyrosine and tryptophan biosynthesis__Novobiocin biosynthesis__Thiamine metabolism__Phenylpropanoid biosynthesis__Alkaloid biosynthesis I	-0.10366	-1.62847	-1.90072	2.2574e-07	1.5252e-06
196.121	6.6759	C10H16N2O2	L-alpha-Amino-1H-pyrrole-1-hexanoic acid	8	Amino Acid Metabolism	Undefined	-0.131913	1.90244	1.37606	2.8872e-05	9.4213e-05
191.091	16.088	C6H13N3O4	4-Hydroxycitrulline	8	Amino Acid Metabolism	Undefined	-0.088531	-6.45843	-1.66343	2.3352e-10	4.2436e-09
145.074	5.41624	C6H11NO3	Methyl aminolevulinate	6	Amino Acid Metabolism	Undefined	-0.0915891	1.01312	0.58755	9.0726e-06	3.3553e-05
134.058	8.90681	C5H10O4	(R)-2,3-Dihydroxy-3-methylbutanoate	8	Amino Acid Metabolism	Valine, leucine and isoleucine biosynthesis	-0.0850556	-1.50799	-1.10453	0.00033926	0.00084137
132.042	14.1106	C5H8O4	(S)-2-Acetolactate	8	Amino Acid Metabolism	Valine, leucine and isoleucine biosynthesis__C5-Branched dibasic acid metabolism	0.305189	1.13101	0.843591	0.00035007	0.00086613
176.068	11.8326	C7H12O5	(2S)-2-Isopropylmalate	8	Amino Acid Metabolism	Valine, leucine and isoleucine biosynthesis__Pyruvate metabolism	-0.000764164	-4.5423	-0.291496	2.4636e-08	2.4043e-07
867.167	12.0223	C26H44N7O18P3S	(2S,3S)-3-Hydroxy-2-methylbutanoyl-CoA	8	Amino Acid Metabolism	Valine, leucine and isoleucine degradation	0.382652	-2.38053	-1.07325	6.6206e-06	2.575e-05
130.063	4.99805	C6H10O3	4-Methyl-2-oxopentanoate	8	Amino Acid Metabolism	Valine, leucine and isoleucine degradation__Valine, leucine and isoleucine biosynthesis	-0.0814958	3.35427	1.56706	7.0437e-07	3.7391e-06
116.047	7.13855	C5H8O3	3-Methyl-2-oxobutanoic acid	6	Amino Acid Metabolism	Valine, leucine and isoleucine degradation__Valine, leucine and isoleucine biosynthesis__Pantothenate and CoA biosynthesis	0.0169071	3.25576	1.43253	4.4486e-06	1.8174e-05
529.087	14.4596	C16H25N3O13P2	dTDP-3-amino-2,3,6-trideoxy-D-threo-hexopyranos-4-ulose	6	Biosynthesis of Polyketides and Nonribosomal Peptides	Biosynthesis of vancomycin group antibiotics	0.0654621	0.434638	1.04763	1.7984e-05	6.095e-05
155.095	13.5976	C8H13NO2	Retronecine	6	Biosynthesis of Secondary Metabolites	Alkaloid biosynthesis II	0.0553891	-0.682753	-1.15303	0.00011271	0.00031935
246.133	14.1428	C9H18N4O4	L-N2-(2-Carboxyethyl)arginine	6	Biosynthesis of Secondary Metabolites	Clavulanic acid biosynthesis	-0.0121676	-1.0289	-1.15769	0.00097762	0.0021924
202.095	12.7454	C8H14N2O4	Proclavaminic acid	6	Biosynthesis of Secondary Metabolites	Clavulanic acid biosynthesis	-0.0126677	1.15216	0.277488	0.0003927	0.0009537
270.053	7.57981	C15H10O5	Apigenin	8	Biosynthesis of Secondary Metabolites	Flavonoid biosynthesis__Isoflavonoid biosynthesis	0.228293	1.41232	0.648193	5.6677e-05	0.00017416
156.151	4.30444	C10H20O	(-)-Menthol	6	Biosynthesis of Secondary Metabolites	Monoterpenoid biosynthesis	0.309333	3.35791	3.05405	3.663e-11	8.5796e-10
156.151	7.56816	C10H20O	(+)-Neomenthol	6	Biosynthesis of Secondary Metabolites	Monoterpenoid biosynthesis	0.187741	3.13776	2.90803	4.5371e-10	7.5906e-09
220.182	4.33159	C15H24O	2-trans,6-trans-Farnesal	8	Biosynthesis of Secondary Metabolites	Undefined	0.293281	1.93084	1.61997	1.1026e-06	5.3307e-06
179.08	16.4698	C6H13NO5	D-Glucosamine	8	Carbohydrate Metabolism	Aminosugars metabolism	-0.312034	-2.17594	-1.63619	1.0451e-06	5.0997e-06
621.062	17.2521	C17H25N3O18P2	UDP-N-acetyl-D-mannosaminouronate	8	Carbohydrate Metabolism	Aminosugars metabolism	-0.108194	-1.0185	1.80064	0.0031426	0.0064192
607.081	14.7655	C17H27N3O17P2	UDP-N-acetyl-D-glucosamine	10	Carbohydrate Metabolism	Aminosugars metabolism__Lipopolysaccharide biosynthesis__Peptidoglycan biosynthesis	-0.0551326	-4.10508	-1.27478	2.8692e-07	1.8553e-06
210.038	16.5152	C6H10O8	D-Glucarate	8	Carbohydrate Metabolism	Ascorbate and aldarate metabolism	-0.11033	-2.22767	-1.63874	2.3368e-05	7.7453e-05
190.084	10.3866	C8H14O5	(R)-3-((R)-3-Hydroxybutanoyloxy)butanoate	8	Carbohydrate Metabolism	Butanoate metabolism	-0.335017	-5.49766	-1.538	5.4969e-09	6.5098e-08
177.064	14.968	C6H11NO5	4-Hydroxy-4-methylglutamate	6	Carbohydrate Metabolism	C5-Branched dibasic acid metabolism	0.0838196	-1.57469	-1.32239	3.556e-06	1.4932e-05
161.069	17.1269	C6H11NO4	4-Methyl-L-glutamate	6	Carbohydrate Metabolism	C5-Branched dibasic acid metabolism	-0.0418692	-1.88781	-1.05211	7.3383e-07	3.829e-06
158.069	16.016	C6H10N2O3	4-Methylene-L-glutamine	6	Carbohydrate Metabolism	C5-Branched dibasic acid metabolism	-0.099045	-5.87033	-1.73291	2.8183e-09	3.5789e-08
146.022	15.1303	C5H6O5	2-Oxoglutarate	10	Carbohydrate Metabolism	Citrate cycle (TCA cycle)__Ascorbate and aldarate metabolism__Glutamate metabolism__Alanine and aspartate metabolism__Lysine biosynthesis__Histidine metabolism__D-Glutamine and D-glutamate metabolism__Glyoxylate and dicarboxylate metabolism	-0.22958	1.38005	1.06576	0.0072314	0.013659
255.705	5.13764	C21H36N7O16P3S	CoA	8	Carbohydrate Metabolism	Citrate cycle (TCA cycle)__Fatty acid metabolism__Pantothenate and CoA biosynthesis	-0.198306	-2.42668	0.0315892	1.63e-08	1.6843e-07
767.114	13.3433	C21H36N7O16P3S	CoA	6	Carbohydrate Metabolism	Citrate cycle (TCA cycle)__Fatty acid metabolism__Pantothenate and CoA biosynthesis	-0.0208261	-3.01654	-1.47729	3.8511e-07	2.3599e-06
166.048	12.7817	C5H10O6	D-Arabinonate	8	Carbohydrate Metabolism	D-arabinose degradation III	-0.0793512	1.40752	1.42546	3.1761e-07	1.9982e-06
162.053	13.4508	C6H10O5	2-Dehydro-3-deoxy-L-rhamnonate	8	Carbohydrate Metabolism	Fructose and mannose metabolism	-0.0699061	-2.56315	-1.15156	8.5936e-06	3.2006e-05
260.03	16.5481	C6H13O9P	D-Mannose 6-phosphate	8	Carbohydrate Metabolism	Fructose and mannose metabolism	-0.165795	-1.71315	-0.161315	0.0068324	0.012975
342.116	15.9409	C12H22O11	Lactose	10	Carbohydrate Metabolism	Galactose metabolism	-0.0301779	-6.00266	-2.30275	7.9693e-10	1.2537e-08
178.048	15.1292	C6H10O6	D-Galactono-1,4-lactone	8	Carbohydrate Metabolism	Galactose metabolism	0.123931	-2.16675	-1.76714	8.1675e-08	6.7254e-07
178.048	12.5144	C6H10O6	2-Dehydro-3-deoxy-D-galactonate	8	Carbohydrate Metabolism	Galactose metabolism	-0.103569	-1.18387	-0.261117	0.00018143	0.00048291
92.0472	10.3453	C3H8O3	Glycerol	10	Carbohydrate Metabolism	Galactose metabolism__Glycerolipid metabolism	-0.111998	1.18518	0.557767	7.0125e-08	5.9606e-07
185.993	16.5234	C3H7O7P	3-Phospho-D-glycerate	10	Carbohydrate Metabolism	Glycolysis / Gluconeogenesis__Glycine, serine and threonine metabolism__Glycerolipid metabolism__Glyoxylate and dicarboxylate metabolism__Carbon fixation	0.00651568	-3.46304	-1.88662	1.2532e-07	9.5024e-07
169.998	15.0625	C3H7O6P	Glycerone phosphate	10	Carbohydrate Metabolism	Glycolysis / Gluconeogenesis__Inositol metabolism__Pentose and glucuronate interconversions__Fructose and mannose metabolism__Galactose metabolism__Glycerolipid metabolism__Glycerophospholipid metabolism__Pyruvate metabolism__Carbon fixation	0.0425675	-2.12501	-0.746342	2.2283e-05	7.4323e-05
180.063	9.61894	C6H12O6	D-Glucose	6	Carbohydrate Metabolism	Glycolysis / Gluconeogenesis__Pentose phosphate pathway__Galactose metabolism__Starch and sucrose metabolism__Streptomycin biosynthesis__Indole and ipecac alkaloid biosynthesis	-0.138036	2.59677	1.78379	0.0043869	0.0086914
90.0317	15.8167	C3H6O3	(S)-Lactate	6	Carbohydrate Metabolism	Glycolysis / Gluconeogenesis__Pyruvate metabolism__Propanoate metabolism__Styrene degradation	-0.130144	-2.34216	-1.8473	2.4083e-08	2.3723e-07
89.9952	17.3333	C2H2O4	Oxalate	8	Carbohydrate Metabolism	Glyoxylate and dicarboxylate metabolism	0.0337539	1.46335	0.953278	6.6036e-09	7.5921e-08
148.037	9.76066	C5H8O5	D-Xylonolactone	8	Carbohydrate Metabolism	Pentose and glucuronate interconversions	0.0378618	1.56966	0.831393	8.6942e-08	6.9952e-07
150.053	12.4282	C5H10O5	L-Arabinose	8	Carbohydrate Metabolism	Pentose and glucuronate interconversions__Ascorbate and aldarate metabolism__Nucleotide sugars metabolism	-0.125189	-1.33959	-0.943474	0.0001029	0.00029456
566.055	15.9417	C15H24N2O17P2	UDP-glucose	6	Carbohydrate Metabolism	Pentose and glucuronate interconversions__Galactose metabolism__Ascorbate and aldarate metabolism__Pyrimidine metabolism__Starch and sucrose metabolism__Nucleotide sugars metabolism__Glycerolipid metabolism__Zeatin biosynthesis__Biosynthesis of ansamycins	0.0901613	-2.57062	-0.133327	0.00060222	0.0013981
150.053	11.9721	C5H10O5	D-Xylose	6	Carbohydrate Metabolism	Pentose and glucuronate interconversions__Starch and sucrose metabolism__Nucleotide sugars metabolism	-0.125189	-1.33959	-1.743	5.5485e-07	3.1208e-06
276.025	17.2562	C6H13O10P	6-Phospho-D-gluconate	10	Carbohydrate Metabolism	Pentose phosphate pathway	-0.00263941	-2.6095	-0.418852	0.00073942	0.0016833
214.024	13.5748	C5H11O7P	2-Deoxy-D-ribose 5-phosphate	6	Carbohydrate Metabolism	Pentose phosphate pathway	-0.0270527	-2.93176	-1.22756	1.8561e-07	1.313e-06
150.053	11.1785	C5H10O5	D-Ribose	6	Carbohydrate Metabolism	Pentose phosphate pathway	-0.107599	-2.08362	-1.65326	8.4988e-08	6.8905e-07
195.074	16.9341	C6H13NO6	2-Amino-2-deoxy-D-gluconate	10	Carbohydrate Metabolism	Pentose phosphate pathway__Aminosugars metabolism	-0.0942557	1.62938	0.723444	0.00038479	0.00093664
214.024	11.1682	C5H11O7P	2-Deoxy-D-ribose 1-phosphate	8	Carbohydrate Metabolism	Pentose phosphate pathway__Pyrimidine metabolism	0.172487	-1.44271	-1.28582	0.00016832	0.00045142
206.043	16.9612	C7H10O7	2-Methylcitrate	6	Carbohydrate Metabolism	Propanoate metabolism	0.183499	-3.13215	-1.49024	6.3288e-07	3.4562e-06
154.003	12.5906	C3H7O5P	Propanoyl phosphate	6	Carbohydrate Metabolism	Propanoate metabolism__C5-Branched dibasic acid metabolism	0	4.71476	2.45474	2.1563e-05	7.2382e-05
379.105	15.7998	C13H21N3O8S	(R)-S-Lactoylglutathione	6	Carbohydrate Metabolism	Pyruvate metabolism	-0.0800378	-7.24751	-4.84415	2.645e-09	3.4418e-08
422.083	15.3623	C12H23O14P	alpha,alpha'-Trehalose 6-phosphate	6	Carbohydrate Metabolism	Starch and sucrose metabolism	0.00872547	-8.10031	-3.28002	7.6213e-08	6.3753e-07
503.185	17.0639	C18H33NO15	beta-D-Galactopyranosyl-(1->4)-2-amino-2-deoxy-beta-D-glucopyranosyl-(1->6)-D-mannose	8	Carbohydrate Metabolism	Undefined	-0.0420146	-5.43011	-1.3188	8.3301e-11	1.7339e-09
453.034	15.7254	C15H17Cl2N3O9	3-hydroxyguanfacine glucuronide	6	Carbohydrate Metabolism	Undefined	0.066647	-6.42883	-2.65192	7.9506e-07	4.0362e-06
319.067	14.6461	C8H18NO10P	N-Gluconyl ethanolamine phosphate	6	Carbohydrate Metabolism	Undefined	-0.181677	-3.72529	-2.58861	8.9553e-05	0.00026214
402.298	4.13599	C22H42O6	Sorbitan palmitate	6	Carbohydrate Metabolism	Undefined	-0.0326111	1.03666	1.12085	1.3265e-05	4.6761e-05
120.042	15.947	C4H8O4	D-Erythrose	6	Carbohydrate Metabolism	Undefined	-0.108894	-4.24858	-2.26155	1.5058e-09	2.0882e-08
357.125	10.9672	C16H23NO6S	Niazimicin A	6	Carbohydrate Metabolism	Undefined	-0.0213441	-1.82378	-0.347894	8.9356e-06	3.3162e-05
339.996	17.621	C6H14O12P2	D-Fructose 1,6-bisphosphate	8	Energy Metabolism	Carbon fixation	-0.00226189	-3.92547	-1.8418	6.544e-06	2.5618e-05
210.074	10.1742	C7H14O7	Sedoheptulose	6	Energy Metabolism	Carbon fixation	0.20501	-1.37326	-0.501936	0.0022187	0.0046769
337.094	14.3601	C11H19N3O7S	S-(Hydroxymethyl)glutathione	8	Energy Metabolism	Methane metabolism	0.00104758	-7.52285	-3.4536	6.3774e-07	3.4648e-06
665.124	13.1321	C21H29N7O14P2	NADH	8	Energy Metabolism	Oxidative phosphorylation	-0.0854185	-4.89485	-1.35182	1.5221e-05	5.3121e-05
97.9768	15.6738	H3O4P	Orthophosphate	8	Energy Metabolism	Oxidative phosphorylation__Photosynthesis__Peptidoglycan biosynthesis	-0.0882131	-2.72376	-1.46024	5.5962e-07	3.1208e-06
506.996	15.9516	C10H16N5O13P3	ATP	8	Energy Metabolism	Oxidative phosphorylation__Photosynthesis__Purine metabolism__Puromycin biosynthesis__Zeatin biosynthesis	0.0203705	-1.81106	-0.803213	0.00013293	0.00036774
427.029	14.7992	C10H15N5O10P2	ADP	8	Energy Metabolism	Oxidative phosphorylation__Photosynthesis__Purine metabolism__Zeatin biosynthesis	-0.0305331	-1.95871	-1.08445	1.5458e-05	5.3772e-05
745.09	16.6688	C21H30N7O17P3	NADPH	8	Energy Metabolism	Photosynthesis__Glutathione metabolism	-0.184053	-4.53537	-1.80854	0.00014054	0.00038474
743.075	16.443	C21H28N7O17P3	NADP+	8	Energy Metabolism	Photosynthesis__Glutathione metabolism__Nicotinate and nicotinamide metabolism	-0.075766	-2.3129	-1.67014	4.8997e-07	2.8375e-06
238.069	13.6084	C8H14O8	3-Deoxy-D-manno-octulosonate	8	Glycan Biosynthesis and Metabolism	Lipopolysaccharide biosynthesis	0.0245019	-1.99423	-0.148294	0.0088679	0.016485
501.665	5.14592	C37H64N7O17P3S	trans-Hexadec-2-enoyl-CoA	6	Lipid Metabolism	Fatty acid elongation in mitochondria__Fatty acid metabolism	-0.722422	-7.19636	0.574838	8.1544e-06	3.0806e-05
172.014	14.7174	C3H9O6P	sn-Glycerol 3-phosphate	10	Lipid Metabolism	Glycerolipid metabolism__Glycerophospholipid metabolism	-0.0553358	-0.924269	-1.06072	0.0024354	0.0050729
257.103	14.4455	C8H20NO6P	sn-glycero-3-Phosphocholine	10	Lipid Metabolism	Glycerophospholipid metabolism__Ether lipid metabolism	0.0479375	-0.651584	-1.0062	0.0082767	0.015467
215.056	15.5637	C5H14NO6P	sn-glycero-3-Phosphoethanolamine	8	Lipid Metabolism	Glycerophospholipid metabolism__Ether lipid metabolism	-0.30506	2.83256	1.91894	9.7559e-08	7.6168e-07
243.219	4.39939	C14H29NO2	[FA amino(14:0)] 2-amino-tetradecanoic acid	8	Lipids: Fatty Acyls	Amino Fatty Acids	0.478402	1.37599	1.4778	7.6091e-05	0.00022655
103.063	8.95944	C4H9NO2	[FA amino(4:0)] 2R-amino-butanoic acid	6	Lipids: Fatty Acyls	Amino Fatty Acids	0.0576372	1.01764	0.666814	3.4694e-06	1.4627e-05
128.059	9.63376	C5H8N2O2	[FA amino(4:0)] 2-amino-4-cyano-butanoic acid	6	Lipids: Fatty Acyls	Amino Fatty Acids	-0.0565054	-1.38656	-0.77255	0.00017238	0.00046114
340.334	4.03514	C22H44O2	Docosanoic acid	6	Lipids: Fatty Acyls	Biosynthesis of unsaturated fatty acids	0.0642918	1.46322	1.35463	1.1126e-05	3.9751e-05
342.277	3.79621	C20H38O4	1,9S,11R,15S-tetrahydroxy-13E-prostaene	6	Lipids: Fatty Acyls	Eicosanoids	0.0650389	1.3011	1.25877	0.0011128	0.002464
200.178	4.13149	C12H24O2	Dodecanoic acid	8	Lipids: Fatty Acyls	Fatty acid biosynthesis	-0.0245468	1.22757	0.989099	8.2397e-05	0.00024395
172.146	4.28178	C10H20O2	Decanoic acid	8	Lipids: Fatty Acyls	Fatty acid biosynthesis	0.134041	1.14761	0.80655	1.6111e-08	1.6813e-07
254.225	3.99645	C16H30O2	FA(16:1)	6	Lipids: Fatty Acyls	Fatty acid biosynthesis	0.0485239	3.77438	2.0874	5.0058e-05	0.00015703
228.209	4.04418	C14H28O2	Tetradecanoic acid	6	Lipids: Fatty Acyls	Fatty acid biosynthesis	0.062371	1.28221	0.820433	0.00103	0.0023049
284.271	4.12688	C18H36O2	Octadecanoic acid	10	Lipids: Fatty Acyls	Fatty acid biosynthesis__Biosynthesis of unsaturated fatty acids	0.112467	1.13697	1.14497	7.0814e-07	3.7391e-06
256.24	4.01516	C16H32O2	FA(16:0)	8	Lipids: Fatty Acyls	Fatty acid biosynthesis__Fatty acid elongation in mitochondria__Fatty acid metabolism__Biosynthesis of unsaturated fatty acids	0.0376296	1.64801	1.07595	4.9628e-05	0.00015614
270.256	3.95938	C17H34O2	FA (17:0)	8	Lipids: Fatty Acyls	Fatty Acids and Conjugates	0.0552442	2.6293	1.87301	1.1361e-05	4.0453e-05
198.162	4.15371	C12H22O2	FA (12:1) dodecenoic acid	8	Lipids: Fatty Acyls	Fatty Acids and Conjugates	3.93757	8.79226	7.35158	0.00067631	0.0015564
188.141	4.42165	C10H20O3	FA hydroxy(10:0)	8	Lipids: Fatty Acyls	Fatty Acids and Conjugates	-2.10837	2.19613	-3.81848	8.4587e-06	3.1728e-05
144.115	4.63605	C8H16O2	FA ethyl(6:0)	8	Lipids: Fatty Acyls	Fatty Acids and Conjugates	0.0462025	1.25664	0.722213	4.1858e-08	3.7708e-07
214.157	4.22664	C12H22O3	3-Oxododecanoic acid	8	Lipids: Fatty Acyls	Fatty Acids and Conjugates	-0.250153	1.02725	0.0128092	0.0067709	0.012905
312.303	4.0554	C20H40O2	FA (20:0)	6	Lipids: Fatty Acyls	Fatty Acids and Conjugates	0.0911942	1.18848	1.34674	1.038e-05	3.7596e-05
398.34	3.78701	C24H46O4	Axillarenic acid	6	Lipids: Fatty Acyls	Fatty Acids and Conjugates	-0.269243	1.89112	2.39704	0.0024025	0.0050243
216.173	4.17022	C12H24O3	FA hydroxy(12:0) dodecanoic acid	6	Lipids: Fatty Acyls	Fatty Acids and Conjugates	0	8.60848	5.98542	6.9298e-06	2.6657e-05
268.24	3.97135	C17H32O2	FA methyl(16:1)	6	Lipids: Fatty Acyls	Fatty Acids and Conjugates	0.138274	3.27703	1.68868	0.00044605	0.0010709
282.256	3.94211	C18H34O2	FA (18:1)	6	Lipids: Fatty Acyls	Fatty Acids and Conjugates	0.192375	2.11487	0.994077	0.020489	0.03472
142.099	4.68983	C8H14O2	FA (8:1)	6	Lipids: Fatty Acyls	Fatty Acids and Conjugates	0.258293	1.91984	1.16014	7.2586e-06	2.782e-05
212.141	4.30558	C12H20O3	FA oxo(12:1)	6	Lipids: Fatty Acyls	Fatty Acids and Conjugates	0.0892039	1.38066	1.13815	0.0019124	0.0040886
242.225	4.01633	C15H30O2	FA methyl(14:0)	6	Lipids: Fatty Acyls	Fatty Acids and Conjugates	-0.0308751	1.33948	0.709846	0.00019532	0.00051596
156.079	4.75061	C8H12O3	[FA oxo(8:1)] 5-oxo-7-octenoic acid	6	Lipids: Fatty Acyls	Fatty Acids and Conjugates	0.193128	1.24234	0.935645	0.00048596	0.0011588
252.209	4.25628	C16H28O2	FA (16:2)	6	Lipids: Fatty Acyls	Fatty Acids and Conjugates	-0.200922	1.10996	0.680984	5.5953e-05	0.00017244
184.183	4.31341	C12H24O	FA (12:1) dodecen-1-ol	6	Lipids: Fatty Acyls	Fatty alcohols	0.149962	3.07695	2.65492	3.8738e-11	8.8761e-10
276.222	7.60805	C16H33ClO	2-chlorohexadecanol	6	Lipids: Fatty Acyls	Fatty alcohols	-0.0283591	1.00619	0.486103	3.2824e-06	1.3894e-05
208.183	4.28008	C14H24O	FA (14:2) tetradecadienal	8	Lipids: Fatty Acyls	Fatty aldehydes	-0.152741	1.02488	0.639274	0.00022457	0.00058156
184.183	7.56514	C12H24O	Dodecylaldehyde	6	Lipids: Fatty Acyls	Fatty aldehydes	0.23413	3.12468	2.9887	1.255e-09	1.8372e-08
126.104	4.24319	C8H14O	FA (8:1) octenal	6	Lipids: Fatty Acyls	Fatty aldehydes	-0.118138	1.19664	0.902885	8.7303e-05	0.00025775
299.282	4.32102	C18H37NO2	[FA (16:2)] N-hexadecyl-ethanolamine	8	Lipids: Fatty Acyls	Fatty amides	0.00130759	2.42539	2.45427	1.2293e-07	9.3887e-07
325.298	4.23103	C20H39NO2	[FA (18:0)] N-(9Z-octadecenoyl)-ethanolamine	6	Lipids: Fatty Acyls	Fatty amides	-0.0292101	1.62539	1.54254	3.6812e-09	4.5647e-08
283.288	4.26665	C18H37NO	Octadecanamide	6	Lipids: Fatty Acyls	Fatty amides	0.186375	1.25424	1.17739	0.00024371	0.00062195
190.172	4.24389	C14H22	3,5,7-Trimethyl-2E,4E,6E,8E-undecatetraene	6	Lipids: Fatty Acyls	Hydrocarbons	-0.267098	1.06533	0.357403	0.0014466	0.0031567
170.167	4.35636	C11H22O	2-Undecanone	6	Lipids: Fatty Acyls	Oxygenated hydrocarbons	0	8.46128	8.09744	8.9584e-16	4.7211e-14
287.246	4.27867	C16H33NO3	Lauroyl diethanolamide	8	Lipids: Fatty Acyls	Undefined	-0.0713779	1.00317	1.05086	0.0092381	0.017143
358.308	5.48643	C21H42O4	MG(18:0/0:0/0:0)	8	Lipids: Glycerolipids	Monoradylglycerols	0.0234646	1.26488	1.62874	1.68e-05	5.7121e-05
358.308	4.13528	C21H42O4	MG(18:0/0:0/0:0)	6	Lipids: Glycerolipids	Monoradylglycerols	0.0234609	1.14555	1.24612	7.095e-07	3.7391e-06
356.293	4.23339	C21H40O4	MG(0:0/18:1(11Z)/0:0)	6	Lipids: Glycerolipids	Monoradylglycerols	0.0802429	1.18522	1.14974	1.9209e-09	2.5628e-08
436.259	4.31047	C21H41O7P	PA(18:1(9Z)/0:0)	6	Lipids: Glycerophospholipids	Glycerolipid metabolism__Glycerophospholipid metabolism	-0.161714	1.62106	0.804665	4.3931e-05	0.00014031
672.473	3.77914	C37H69O8P	PA(34:2)	8	Lipids: Glycerophospholipids	Glycerophosphates	0.0206022	2.31963	1.65962	8.9139e-05	0.00026171
644.442	3.8107	C35H65O8P	PA(32:2)	8	Lipids: Glycerophospholipids	Glycerophosphates	-0.413997	2.28834	2.00763	0.0053098	0.010326
646.458	3.79635	C35H67O8P	PA(32:1)	8	Lipids: Glycerophospholipids	Glycerophosphates	-0.185537	1.62903	1.51697	0.00036475	0.00089614
410.243	4.39084	C19H39O7P	LysoPA(16:0)	6	Lipids: Glycerophospholipids	Glycerophosphates	0.110312	1.03151	0.50926	0.00033065	0.00082195
648.472	3.79219	C35H69O8P	PA(32:0)	6	Lipids: Glycerophospholipids	Glycerophosphates	0.129242	-1.43803	-0.847548	0.001759	0.003776
439.27	4.90378	C20H42NO7P	LysoPC(12:0)	8	Lipids: Glycerophospholipids	Glycerophosphocholines	0.229084	-1.88547	-1.45343	2.1423e-06	9.6497e-06
479.301	4.80225	C23H46NO7P	LysoPE(18:1)	8	Lipids: Glycerophospholipids	Glycerophosphoethanolamines	-0.0388943	1.19887	1.2211	0.00016359	0.00043984
451.27	4.95552	C21H42NO7P	LysoPE(16:1)	8	Lipids: Glycerophospholipids	Glycerophosphoethanolamines	-0.0238287	1.05596	1.08846	0.0002382	0.00061085
689.499	4.11757	C37H72NO8P	PE(32:1)	8	Lipids: Glycerophospholipids	Glycerophosphoethanolamines	0.211734	0.976678	1.21588	0.010503	0.019289
717.53	4.07867	C39H76NO8P	PE(34:1)	8	Lipids: Glycerophospholipids	Glycerophosphoethanolamines	0.091145	0.980708	1.14068	0.0069925	0.013256
439.27	7.5905	C20H42NO7P	LysoPE(15:0)	6	Lipids: Glycerophospholipids	Glycerophosphoethanolamines	0.298295	-5.06564	-1.83883	8.4753e-07	4.2742e-06
510.295	3.966	C24H47O9P	[PG (18:1)] 1-(9E-octadecenoyl)-sn-glycero-3-phospho-(1'-sn-glycerol)	8	Lipids: Glycerophospholipids	Glycerophosphoglycerols	-0.0449845	1.57846	1.25059	2.8786e-06	1.2384e-05
748.526	3.68899	C40H77O10P	PG(34:1)	8	Lipids: Glycerophospholipids	Glycerophosphoglycerols	0.124282	1.05257	1.51283	0.0020328	0.0043285
720.495	3.70346	C38H73O10P	PG(32:1)	6	Lipids: Glycerophospholipids	Glycerophosphoglycerols	0.20141	0.956697	1.37492	0.0010773	0.0023905
1027.78	3.5673	C58H110NO11P	PS(52:0)	6	Lipids: Glycerophospholipids	Glycerophosphoserines	0.269228	3.6018	3.22378	7.9861e-05	0.00023711
413.238	7.56127	C40H76O13P2	PGP(34:2)	8	Lipids: Glycerophospholipids	Undefined	0.262977	-6.77386	-0.578423	2.7124e-16	1.6817e-14
716.516	3.64892	C79H150O17P2	CL(16:1(9Z)/18:0/18:1(9Z)/18:0)	6	Lipids: Glycerophospholipids	Undefined	-0.000718403	1.25366	1.27313	0.012061	0.021806
386.115	11.0306	C24H18O5	[Fv hydrox] 8-Cinnamoyl-3,4-dihydro-5,7-dihydroxy-4-phenylcoumarin	6	Lipids: Polyketides	Flavonoids	-0.132872	-7.61689	-1.55954	2.6601e-06	1.1682e-05
152.12	4.27895	C10H16O	(1R,4S)-fenchan-2-one	6	Lipids: Prenols	C10 isoprenoids (monoterpenes) [PR0102]	0.00297104	1.09502	0.921384	0.00020691	0.0005425
570.969	7.57217	C78H140N2O38	GalNAcbeta1-3Galalpha1-3Galalpha1-3Galalpha1-3Galalpha1-4Galbeta1-4Glcbeta-Cer(d18:1/16:0)	8	Lipids: Sphingolipids	Neutral glycosphingolipids	0.250935	2.51105	2.48573	6.9672e-05	0.00020803
856.455	4.77272	C78H140N2O38	GalNAcbeta1-3Galalpha1-3Galalpha1-3Galalpha1-3Galalpha1-4Galbeta1-4Glcbeta-Cer(d18:1/16:0)	6	Lipids: Sphingolipids	Neutral glycosphingolipids	0.208957	2.3627	2.26704	6.6761e-06	2.587e-05
285.303	7.59796	C18H39NO	[SP] 1-deoxy-sphinganine	6	Lipids: Sphingolipids	Sphingoid bases	0.310394	4.26602	3.48881	0.0003805	0.0009305
191.025	14.5783	C6H9NO4S	a Cysteine adduct	6	Medium Contaminant	Undefined	-0.0461704	-1.45505	-0.467906	0.0026596	0.0054857
239.102	10.232	C9H13N5O3	Dihydrobiopterin	6	Metabolism of Cofactors and Vitamins	Folate biosynthesis	-0.160091	-1.15431	-1.28654	1.0188e-05	3.7027e-05
334.057	15.368	C11H15N2O8P	Nicotinamide D-ribonucleotide	10	Metabolism of Cofactors and Vitamins	Nicotinate and nicotinamide metabolism	-0.0518914	-1.67853	-1.2481	5.4773e-05	0.0001693
254.09	22.7383	C11H14N2O5	N-Ribosylnicotinamide	8	Metabolism of Cofactors and Vitamins	Nicotinate and nicotinamide metabolism	-0.022893	-1.57241	-0.472703	0.0014704	0.003202
180.054	7.57601	C8H8N2O3	Nicotinurate	6	Metabolism of Cofactors and Vitamins	Nicotinate and nicotinamide metabolism	-0.41522	1.31835	0.568616	0.00032701	0.00081483
122.048	7.61628	C6H6N2O	Nicotinamide	6	Metabolism of Cofactors and Vitamins	Nicotinate and nicotinamide metabolism	-0.231121	-1.59219	-0.894673	0.0002508	0.00063392
687.15	9.62923	C21H35N7O13P2S	Dephospho-CoA	8	Metabolism of Cofactors and Vitamins	Pantothenate and CoA biosynthesis	0.0219623	-5.152	-1.75153	2.344e-07	1.5736e-06
358.096	10.0079	C11H23N2O7PS	Pantetheine 4'-phosphate	8	Metabolism of Cofactors and Vitamins	Pantothenate and CoA biosynthesis	-0.295224	-4.39907	-2.4615	6.4734e-05	0.00019606
299.077	14.8076	C9H18NO8P	D-4'-Phosphopantothenate	6	Metabolism of Cofactors and Vitamins	Pantothenate and CoA biosynthesis	0.0130374	-6.74225	-3.49593	4.3839e-06	1.7979e-05
750.595	3.65685	C52H78O3	Nonaprenyl-4-hydroxybenzoate	6	Metabolism of Cofactors and Vitamins	ubiquinone-9 biosynthesis (prokaryotic) __ ubiquinone-9 biosynthesis (eukaryotic)	0	8.65427	7.55054	0.0027056	0.0055697
165.043	5.37144	C8H7NO3	4-Pyridoxolactone	8	Metabolism of Cofactors and Vitamins	Vitamin B6 metabolism	0.0437775	1.03152	0.597036	4.6792e-07	2.7344e-06
443.024	17.4496	C10H15N5O11P2	GDP	10	Nucleotide Metabolism	Purine metabolism	0.0185836	-1.79566	-1.34064	6.7639e-05	0.00020399
268.081	10.9078	C10H12N4O5	Inosine	10	Nucleotide Metabolism	Purine metabolism	-0.0601681	-3.56072	-1.39869	8.3355e-08	6.8106e-07
136.038	10.21	C5H4N4O	Hypoxanthine	10	Nucleotide Metabolism	Purine metabolism	-0.156088	-2.52396	-2.60128	3.8207e-09	4.6826e-08
283.092	12.5884	C10H13N5O5	Guanosine	10	Nucleotide Metabolism	Purine metabolism	0.0595257	-3.41627	-2.01563	2.7855e-10	4.9762e-09
364.042	17.5337	C10H13N4O9P	Xanthosine 5'-phosphate	10	Nucleotide Metabolism	Purine metabolism	-0.0923955	-2.44709	-1.43201	0.012972	0.023252
348.047	15.1781	C10H13N4O8P	IMP	8	Nucleotide Metabolism	Purine metabolism	-0.201252	-4.7334	-2.14989	2.8528e-08	2.6865e-07
267.097	9.19606	C10H13N5O4	Adenosine	8	Nucleotide Metabolism	Purine metabolism	-0.0542666	3.19738	2.12021	1.3655e-09	1.9716e-08
347.063	13.5976	C10H14N5O7P	3'-AMP	8	Nucleotide Metabolism	Purine metabolism	-0.0111683	-2.31928	-0.795049	6.1001e-06	2.4171e-05
252.086	9.63442	C10H12N4O4	Deoxyinosine	6	Nucleotide Metabolism	Purine metabolism	-0.0188489	-3.59319	-1.67847	9.6156e-08	7.5633e-07
463.074	17.7989	C14H18N5O11P	N6-(1,2-Dicarboxyethyl)-AMP	8	Nucleotide Metabolism	Purine metabolism__Alanine and aspartate metabolism	-0.23524	-2.98231	-0.620912	7.6464e-06	2.9095e-05
152.033	11.2412	C5H4N4O2	Xanthine	10	Nucleotide Metabolism	Purine metabolism__Caffeine metabolism	-0.0363799	-2.20123	-1.45673	3.3358e-07	2.0805e-06
363.058	16.4149	C10H14N5O8P	GMP	8	Nucleotide Metabolism	Purine metabolism__Glutamate metabolism	-0.0477743	-5.11914	-1.57307	6.6989e-09	7.5921e-08
522.991	18.5523	C10H16N5O14P3	GTP	10	Nucleotide Metabolism	Purine metabolism__Riboflavin metabolism__Folate biosynthesis	-0.0205832	-3.97108	-1.92018	9.5057e-07	4.7252e-06
483.968	17.1965	C9H15N2O15P3	UTP	10	Nucleotide Metabolism	Pyrimidine metabolism	0.0229669	-3.22472	-1.18616	1.0493e-07	8.1321e-07
243.085	11.8991	C9H13N3O5	Cytidine	10	Nucleotide Metabolism	Pyrimidine metabolism	-0.120487	-2.08763	-1.56586	6.5796e-07	3.5382e-06
227.091	10.4931	C9H13N3O4	Deoxycytidine	10	Nucleotide Metabolism	Pyrimidine metabolism	-0.0352457	-1.23091	-0.823888	0.0016377	0.0035371
307.057	14.6185	C9H14N3O7P	dCMP	10	Nucleotide Metabolism	Pyrimidine metabolism	-0.141375	-1.64807	-0.265372	0.026392	0.04306
322.057	12.803	C10H15N2O8P	dTMP	10	Nucleotide Metabolism	Pyrimidine metabolism	0.00737633	-2.6134	0.00332409	0.00055961	0.0013166
126.043	7.5934	C5H6N2O2	Thymine	8	Nucleotide Metabolism	Pyrimidine metabolism	0.034855	-2.16698	-1.00998	9.3375e-05	0.00026964
242.091	7.59972	C10H14N2O5	Thymidine	8	Nucleotide Metabolism	Pyrimidine metabolism	-0.0404665	-2.27023	-1.03376	0.00014448	0.00039451
403.018	16.6177	C9H15N3O11P2	CDP	8	Nucleotide Metabolism	Pyrimidine metabolism	-0.0701505	-3.23111	-1.33987	3.5046e-07	2.1697e-06
482.984	17.6877	C9H16N3O14P3	CTP	8	Nucleotide Metabolism	Pyrimidine metabolism	-0.101098	-3.6037	-1.32139	1.5878e-06	7.3401e-06
128.059	14.7349	C5H8N2O2	5,6-Dihydrothymine	8	Nucleotide Metabolism	Pyrimidine metabolism	-0.0695716	-2.33071	-2.36128	5.2439e-10	8.5032e-09
244.069	13.9257	C9H12N2O6	Pseudouridine	8	Nucleotide Metabolism	Pyrimidine metabolism	-0.0677283	-0.945662	-1.02158	0.0031791	0.0064812
323.052	15.5986	C9H14N3O8P	CMP	8	Nucleotide Metabolism	Pyrimidine metabolism	-0.153007	-2.83539	-0.87254	1.5651e-06	7.2834e-06
402.023	14.2777	C10H16N2O11P2	dTDP	6	Nucleotide Metabolism	Pyrimidine metabolism	-0.0593159	-3.63083	-1.25272	5.576e-07	3.1208e-06
112.027	8.66621	C4H4N2O2	Uracil	10	Nucleotide Metabolism	Pyrimidine metabolism__beta-Alanine metabolism__Pantothenate and CoA biosynthesis	-0.0189072	1.63171	0.819924	4.5442e-06	1.8421e-05
324.036	14.8413	C9H13N2O9P	UMP	10	Nucleotide Metabolism	Pyrimidine metabolism__Peptidoglycan biosynthesis	0.00680146	-3.78495	-0.987733	2.3997e-09	3.1617e-08
404.002	16.0647	C9H14N2O12P2	UDP	10	Nucleotide Metabolism	Pyrimidine metabolism__Peptidoglycan biosynthesis__Zeatin biosynthesis	0.0443513	-2.66689	-0.865967	7.7418e-07	3.9611e-06
251.102	7.87214	C10H13N5O3	5'-Deoxyadenosine	10	Nucleotide Metabolism	Undefined	0.142874	1.28727	0.562925	0.0002311	0.0005941
276.096	10.8387	C10H16N2O7	Thymidine glycol	8	Nucleotide Metabolism	Undefined	0.049448	-8.82666	-4.70713	5.8485e-08	5.0527e-07
331.555	14.0566	C21H27N7O14P2	Fenugreekine	6	Nucleotide Metabolism	Undefined	0.0582663	-4.15812	-2.24471	1.5671e-09	2.1452e-08
276.096	16.8509	C10H16N2O7	Glu-Glu	8	Peptide(di-)	Acidic peptide	-0.131151	-0.868399	-1.19074	0.016836	0.029331
248.101	14.6521	C9H16N2O6	Glu-Thr	8	Peptide(di-)	Acidic peptide	-0.0744198	-0.851322	-1.3318	0.0023889	0.0050057
248.101	15.8301	C9H16N2O6	Glu-Thr	6	Peptide(di-)	Acidic peptide	0.429844	-7.19309	-1.25146	9.3762e-07	4.6837e-06
247.08	15.7499	C8H13N3O6	Asn-Asp	6	Peptide(di-)	Acidic peptide	0.235389	-7.39172	-5.48073	2.1014e-10	3.8858e-09
259.19	21.839	C12H25N3O3	Ile-Lys	8	Peptide(di-)	Basic peptide	0.0594641	-4.91335	-3.30886	4.6957e-07	2.7344e-06
302.17	16.1745	C11H22N6O4	Gln-Arg	8	Peptide(di-)	Basic peptide	0.234088	-1.71635	-1.90899	0.00015251	0.00041322
289.139	18.1074	C10H19N5O5	Asp-Arg	6	Peptide(di-)	Basic peptide	-0.13998	-1.25395	-1.01685	0.010897	0.019837
203.127	17.0373	C8H17N3O3	Lys-Gly	6	Peptide(di-)	Basic peptide	-0.0545926	-1.56365	-0.684048	9.068e-05	0.0002633
202.132	11.7454	C9H18N2O3	Leu-Ala	8	Peptide(di-)	Hydrophobic peptide	-0.16433	-6.80442	-3.36311	5.146e-07	2.9318e-06
259.153	14.0705	C11H21N3O4	Ile-Gln	6	Peptide(di-)	Hydrophobic peptide	-0.0864669	-8.26702	-8.26702	8.6964e-21	1.1458e-18
247.117	18.2177	C9H17N3O5	Thr-Gln	6	Peptide(di-)	Polar peptide	0.0149936	-7.04142	-2.97056	3.5201e-07	2.1697e-06
189.075	16.082	C6H11N3O4	Asn-Gly	6	Peptide(di-)	Polar peptide	-0.0488675	-7.81026	-1.47674	1.992e-14	8.3985e-13
448.156	16.527	C15H24N6O10	Asn-Asn-Asp-Ser	8	Peptide(tetra-)	Acidic peptide	0.355644	-6.48414	-6.48414	1.3312e-16	8.769e-15
389.155	15.2273	C14H23N5O8	Ala-Ala-Asn-Asp	6	Peptide(tetra-)	Acidic peptide	0.185132	-2.16604	-3.30052	0.00013465	0.00037151
375.139	15.5411	C13H21N5O8	Ala-Asn-Asp-Gly	6	Peptide(tetra-)	Acidic peptide	0.100657	-1.83772	-2.63707	5.0591e-07	2.9041e-06
503.197	15.7104	C18H29N7O10	Asn-Asp-Gln-Gln	6	Peptide(tetra-)	Acidic peptide	0.0844069	-7.51314	-7.51314	2.4274e-21	3.655e-19
435.142	14.1513	C15H25N5O8S	Ala-Asp-Cys-Gln	6	Peptide(tetra-)	Acidic peptide	-0.0527037	-8.20577	-8.20577	1.5948e-22	8.089e-20
391.188	14.1125	C15H29N5O5S	Ala-Lys-Ala-Cys	8	Peptide(tetra-)	Basic peptide	0.0953622	-4.11475	-1.15906	4.1011e-06	1.6951e-05
532.249	15.2495	C21H36N6O10	Glu-Glu-Gln-Lys	8	Peptide(tetra-)	Basic peptide	0	6.94623	5.82049	6.1406e-07	3.3709e-06
345.176	16.778	C12H23N7O5	Arg-Gly-Gly-Gly	8	Peptide(tetra-)	Basic peptide	-0.0190491	-6.83716	-4.54069	6.9466e-09	7.7891e-08
403.243	13.5803	C17H33N5O6	Ala-Lys-Val-Ser	8	Peptide(tetra-)	Basic peptide	0.676268	-4.68669	-4.68669	8.2441e-06	3.1033e-05
523.3	7.59992	C25H41N5O7	Ile-Lys-Thr-Tyr	8	Peptide(tetra-)	Basic peptide	-0.291111	1.67823	0.842009	6.0804e-05	0.00018522
533.206	16.0791	C23H31N7O6S	Cys-Phe-Gln-His	6	Peptide(tetra-)	Basic peptide	-0.0405347	-10.7753	-2.0741	3.6577e-11	8.5796e-10
531.19	16.0938	C23H29N7O6S	Cys-Trp-Ser-His	6	Peptide(tetra-)	Basic peptide	-0.0127668	-6.7523	-1.89157	1.0668e-05	3.8505e-05
530.232	15.0513	C25H34N6O5S	His-Met-Phe-Pro	6	Peptide(tetra-)	Basic peptide	-0.195863	-6.28667	-2.30632	1.8866e-07	1.3256e-06
371.217	15.2665	C16H29N5O5	Ala-Lys-Gly-Pro	6	Peptide(tetra-)	Basic peptide	-0.00873602	-2.43024	-1.83781	6.2824e-06	2.4708e-05
399.223	15.323	C16H29N7O5	Ala-Gly-Pro-Arg	6	Peptide(tetra-)	Basic peptide	0.0438271	-7.27827	-7.27827	5.3506e-16	2.9682e-14
544.272	16.2685	C20H36N10O8	Arg-Asn-Gln-Gln	6	Peptide(tetra-)	Basic peptide	0.127506	-7.297	-3.78586	3.185e-07	1.9982e-06
417.197	17.6653	C15H27N7O7	Ala-Asp-Gly-Arg	6	Peptide(tetra-)	Basic peptide	0.205159	-8.34497	-8.34497	2.0771e-19	2.2e-17
403.181	16.1449	C14H25N7O7	Arg-Asp-Gly-Gly	6	Peptide(tetra-)	Basic peptide	-0.0143954	-8.65363	-3.36901	1.0097e-06	4.9728e-06
481.211	10.8523	C20H31N7O5S	Arg-Phe-Cys-Gly	6	Peptide(tetra-)	Basic peptide	-0.017258	1.35174	0.668367	4.5161e-06	1.8378e-05
566.281	20.9721	C24H38N8O8	Arg-Thr-Gln-Tyr	6	Peptide(tetra-)	Basic peptide	-0.0552596	1.29435	0.832629	0.00016277	0.00043878
390.175	16.3817	C15H26N4O8	Ala-Val-Asp-Ser	8	Peptide(tetra-)	Hydrophobic peptide	-0.787219	6.2468	4.85221	4.7599e-08	4.2449e-07
356.206	9.44907	C16H28N4O5	Ala-Leu-Gly-Pro	8	Peptide(tetra-)	Hydrophobic peptide	0.173083	1.97833	1.26335	1.3962e-06	6.6287e-06
439.243	9.02486	C20H33N5O6	Asn-Leu-Pro-Pro	8	Peptide(tetra-)	Hydrophobic peptide	0.0623711	1.40587	0.538049	0.00020287	0.00053457
446.201	10.4963	C18H30N4O9	Ala-Glu-Asp-Ile	8	Peptide(tetra-)	Hydrophobic peptide	-0.224651	-2.23371	-1.04242	0.004188	0.0083443
522.191	15.3332	C22H30N6O7S	Asn-Thr-Trp-Cys	8	Peptide(tetra-)	Hydrophobic peptide	0.106812	-7.0101	-1.03822	5.1901e-05	0.00016167
474.124	10.2341	C18H26N4O7S2	Cys-Cys-Ser-Tyr	6	Peptide(tetra-)	Hydrophobic peptide	0.0283272	-6.50386	-6.50386	2.3024e-22	8.089e-20
559.211	15.0066	C26H33N5O7S	Cys-Phe-Gln-Tyr	6	Peptide(tetra-)	Hydrophobic peptide	-0.114372	-7.18946	-7.18946	5.29e-22	1.1151e-19
521.195	16.7962	C23H31N5O7S	Asp-Trp-Val-Cys	6	Peptide(tetra-)	Hydrophobic peptide	-0.0859665	-2.83608	-2.67085	3.3636e-09	4.2205e-08
436.126	15.5865	C15H24N4O9S	Asp-Met-Asp-Gly	6	Peptide(tetra-)	Hydrophobic peptide	-0.105229	-7.07208	-3.41834	1.7531e-07	1.2656e-06
388.196	10.817	C16H28N4O7	Ala-Glu-Gly-Ile	6	Peptide(tetra-)	Hydrophobic peptide	-0.127053	-0.939454	-1.3133	0.00055909	0.0013166
472.268	5.13914	C25H36N4O5	Ile-Phe-Pro-Pro	6	Peptide(tetra-)	Hydrophobic peptide	-0.173735	1.13075	0.513146	0.00035814	0.00088402
354.19	14.193	C16H26N4O5	Ala-Ala-Pro-Pro	6	Peptide(tetra-)	Nonpolar peptide	0.010839	-1.42743	-0.676681	0.00038457	0.00093664
402.186	13.2607	C15H26N6O7	Ala-Ala-Asn-Gln	8	Peptide(tetra-)	Polar peptide	0.100989	-3.89005	-2.7614	4.8128e-05	0.00015188
330.154	12.9036	C13H22N4O6	Ala-Gly-Pro-Ser	8	Peptide(tetra-)	Polar peptide	0.190158	1.39546	0.308065	0.00010477	0.00029846
388.17	13.736	C14H24N6O7	Ala-Ala-Asn-Asn	6	Peptide(tetra-)	Polar peptide	0.179158	-7.2803	-7.2803	3.2545e-16	1.9057e-14
374.154	13.9327	C13H22N6O7	Ala-Asn-Asn-Gly	6	Peptide(tetra-)	Polar peptide	-0.0132182	-7.14268	-4.91347	1.7068e-09	2.3064e-08
305.123	14.6465	C11H19N3O7	Glu-Ala-Ser	8	Peptide(tri-)	Acidic peptide	-0.0644328	-9.61251	-3.50223	3.801e-08	3.4536e-07
261.096	15.4469	C9H15N3O6	Ala-Asp-Gly	8	Peptide(tri-)	Acidic peptide	-0.231176	-0.623765	-1.23002	0.0056099	0.010829
319.138	17.107	C12H21N3O7	Glu-Ala-Thr	8	Peptide(tri-)	Acidic peptide	0.103042	-1.37405	1.21798	0.005514	0.010664
361.123	16.3587	C12H19N5O8	Asn-Asn-Asp	6	Peptide(tri-)	Acidic peptide	0.169076	-7.28284	-7.28284	4.7484e-17	3.3365e-15
291.107	15.4764	C10H17N3O7	Ala-Asp-Ser	6	Peptide(tri-)	Acidic peptide	-0.0958175	-8.69385	-1.43544	1.4168e-12	4.2665e-11
429.237	12.4716	C22H31N5O4	Lys-Trp-Pro	8	Peptide(tri-)	Basic peptide	0.0536479	-6.79988	-2.73253	2.4275e-06	1.0841e-05
406.163	16.9176	C14H26N6O6S	Glu-Arg-Cys	6	Peptide(tri-)	Basic peptide	0.174683	-6.46407	-6.46407	4.5099e-18	3.3953e-16
342.226	13.2002	C16H30N4O4	Lys-Val-Pro	6	Peptide(tri-)	Basic peptide	-0.0527078	-2.50013	-1.59084	2.6581e-07	1.7402e-06
373.106	18.2362	C13H19N5O6S	Asp-Cys-His	6	Peptide(tri-)	Basic peptide	0	7.54797	6.928	5.6216e-15	2.5762e-13
332.206	14.1964	C14H28N4O5	Lys-Val-Ser	6	Peptide(tri-)	Basic peptide	-0.107527	-1.10509	-0.314483	0.022356	0.037224
379.141	12.0972	C14H25N3O7S	Glu-Met-Thr	8	Peptide(tri-)	Hydrophobic peptide	-0.0719521	-8.43032	-1.84584	8.1206e-13	2.6747e-11
303.143	11.7635	C12H21N3O6	Glu-Gly-Val	8	Peptide(tri-)	Hydrophobic peptide	0.0310702	-0.744914	-1.05713	0.016927	0.02944
303.143	12.6192	C12H21N3O6	Glu-Gly-Val	6	Peptide(tri-)	Hydrophobic peptide	-0.0701246	-1.15249	-1.26306	0.00024738	0.00062979
317.159	10.9902	C13H23N3O6	Glu-Ala-Val	6	Peptide(tri-)	Hydrophobic peptide	0.337397	-1.51439	-2.07304	2.8421e-06	1.2277e-05
393.121	15.0353	C14H23N3O8S	Glu-Asp-Met	6	Peptide(tri-)	Hydrophobic peptide	-0.0887085	-8.4488	-3.69109	3.1257e-07	1.9846e-06
349.164	8.45835	C17H23N3O5	Ala-Pro-Tyr	6	Peptide(tri-)	Hydrophobic peptide	0.0427809	1.38888	0.587521	0.0010548	0.0023455
359.185	7.59875	C19H25N3O4	Phe-Pro-Pro	6	Peptide(tri-)	Hydrophobic peptide	-0.109743	1.285	0.806725	6.9315e-05	0.00020755
259.153	8.56654	C11H21N3O4	Ile-Ala-Gly	6	Peptide(tri-)	Hydrophobic peptide	0.0165148	1.0295	0.679441	0.00042318	0.0010207
305.158	14.3998	C12H23N3O6	Ile-Ser-Ser	6	Peptide(tri-)	Hydrophobic peptide	0.562443	-8.4299	-0.921613	3.0752e-06	1.3176e-05
290.123	16.5978	C10H18N4O6	Ala-Asn-Ser	8	Peptide(tri-)	Polar peptide	-0.156626	-3.41441	-1.30617	7.1704e-07	3.76e-06
249.079	13.6898	C8H15N3O4S	Ala-Cys-Gly	8	Peptide(tri-)	Polar peptide	0.141945	-3.85484	-4.15109	3.1484e-10	5.44e-09
313.164	11.9891	C14H23N3O5	Thr-Pro-Pro	8	Peptide(tri-)	Polar peptide	0.168389	1.10386	1.26357	0.0012459	0.0027416
316.138	13.0953	C12H20N4O6	Asn-Pro-Ser	8	Peptide(tri-)	Polar peptide	2.35477	4.43342	2.13964	0.01568	0.027636
229.106	13.1289	C9H15N3O4	Gly-Gly-Pro	8	Peptide(tri-)	Polar peptide	0.105575	1.80358	0.910177	2.4026e-06	1.0776e-05
274.128	12.8544	C10H18N4O5	Ala-Ala-Asn	6	Peptide(tri-)	Polar peptide	0.072056	-1.46498	-1.46483	1.5094e-06	7.0707e-06
260.112	13.0008	C9H16N4O5	Ala-Asn-Gly	6	Peptide(tri-)	Polar peptide	-0.0166075	-1.11602	-1.26402	5.9071e-06	2.3584e-05
247.117	15.8752	C9H17N3O5	Ala-Ala-Ser	6	Peptide(tri-)	Polar peptide	0.610734	-9.62453	-2.40133	5.9409e-06	2.3629e-05
243.122	12.5315	C10H17N3O4	Ala-Gly-Pro	6	Peptide(tri-)	Polar peptide	0.0924057	1.89955	0.745779	1.5897e-05	5.4577e-05
218.09	14.8483	C8H14N2O5	gamma-L-Glutamyl-D-alanine	8	Peptides	Undefined	-0.0041126	-3.69601	-4.08486	4.7733e-12	1.29e-10
287.159	13.7565	C11H21N5O4	Arginyl-Hydroxyproline	8	Peptides	Undefined	-0.248951	-6.24245	-6.24245	2.0873e-19	2.2e-17
256.117	11.3532	C10H16N4O4	Histidinyl-Threonine	8	Peptides	Undefined	-0.0666676	1.03656	0.402934	0.00067816	0.0015572
283.164	16.7079	C12H21N5O3	Lysyl-Histidine	8	Peptides	Undefined	0.031069	-1.14465	-0.755406	0.024845	0.040981
297.045	14.9725	C8H15N3O5S2	L-Cysteinylglycinedisulfide	8	Peptides	Undefined	-0.202628	-1.57841	0.792217	0.0234	0.038718
234.085	15.3348	C8H14N2O6	L-beta-aspartyl-L-threonine	6	Peptides	Undefined	-0.0771602	-1.57302	-1.68311	1.2234e-05	4.3416e-05
293.174	13.1406	C15H23N3O3	Lysyl-Phenylalanine	6	Peptides	Undefined	-0.0937735	-1.53558	-1.34702	5.0698e-07	2.9041e-06
233.101	11.0442	C8H15N3O5	Serinyl-Glutamine	6	Peptides	Undefined	-0.219392	-9.52192	-2.17155	1.335e-14	5.8627e-13
248.064	16.6942	C8H12N2O7	L-beta-aspartyl-L-asparticacid	6	Peptides	Undefined	-0.0790959	-1.87876	-2.33387	0.014214	0.025307
321.18	13.0748	C15H23N5O3	Arginyl-Phenylalanine	6	Peptides	Undefined	-0.126906	-1.56294	-1.59505	6.1172e-08	5.2419e-07
216.147	7.21278	C10H20N2O3	Valyl-Valine	6	Peptides	Undefined	-0.117337	2.70447	0.189146	0.0040855	0.0081556
309.169	17.0522	C15H23N3O4	Lysyl-Tyrosine	6	Peptides	Undefined	-0.219934	-1.46984	-0.228272	1.9611e-05	6.6038e-05
246.121	15.2894	C10H18N2O5	L-beta-aspartyl-L-leucine	6	Peptides	Undefined	0.116127	-2.25045	-0.0602178	5.3883e-06	2.1677e-05
100.016	15.3831	C4H4O3	2-oxobut-3-enanoate	5	Undefined	3-methylquinoline degradation	-0.00976721	-7.22942	-1.15134	2.9241e-18	2.3708e-16
161.105	12.0024	C7H15NO3	(S)-Carnitine	5	Undefined	gamma-butyrobetaine degradation __ carnitine degradation II	-0.036577	-4.42587	-3.11086	0.00019359	0.00051267
122.048	14.0642	C6H6N2O	Picolinamide	5	Undefined	Glycerophosphoinositols	0.00639197	-2.30117	-1.60559	3.4303e-08	3.1995e-07
96.0213	16.086	C5H4O2	Furfural	5	Undefined	methanofuran biosynthesis	-0.082123	-6.53339	-1.88533	3.0386e-14	1.1862e-12
141.985	14.543	C2H7O3PS	dimethylthiophosphate	7	Undefined	methyl parathion degradation	0.176848	2.03884	1.42157	8.3897e-11	1.7339e-09
141.985	12.0943	C2H7O3PS	dimethylthiophosphate	5	Undefined	methyl parathion degradation	-0.0022726	1.17217	0.798408	8.5739e-10	1.3097e-08
904.281	15.9237	C42H51N6NiO13	coenzyme F430	5	Undefined	Porphyrin and chlorophyll metabolism	0.0424417	-8.18362	-2.60343	2.775e-06	1.2036e-05
113.945	20.9738	H2O3S2	H2S2O3	7	Undefined	sulfur disproportionation II (aerobic) __ superpathway of sulfur oxidation (Acidianus ambivalens) __ superpathway of tetrathionate reduction (Salmonella typhimurium) __ tetrathionate reduction I (to thiosulfate) __ sulfate reduction IV (dissimilatory)	0.0248414	1.48699	0.876686	5.6387e-06	2.2598e-05
289.127	13.215	C11H19N3O6	Ophthalmicacid	9	Undefined	Undefined	0.0229934	-3.87997	-0.197367	7.6803e-07	3.9488e-06
129.152	13.7732	C8H19N	Octylamine	7	Undefined	Undefined	-2.95652	-1.86638	-2.01695	2.971e-10	5.2191e-09
191.062	7.57629	C7H13NO3S	N-Acetylmethionine	7	Undefined	Undefined	-0.147668	-3.9916	-2.51902	4.6093e-12	1.2785e-10
307.09	10.2748	C11H17NO9	4-oxo-N-acetylneuraminate	7	Undefined	Undefined	0.149257	-2.3374	-1.64048	4.0175e-06	1.6671e-05
422.083	16.7799	C12H23O14P	6-Phospho-beta-D-glucosyl-(1,4)-D-glucose	7	Undefined	Undefined	-0.341655	-2.43864	-3.4915	0.00073846	0.0016833
170.131	4.2819	C10H18O2	(E)-3,7-Dimethylocta-1,6-diene-3,8-diol	7	Undefined	Undefined	-0.25861	1.41029	1.44941	9.3334e-06	3.4277e-05
215.058	4.57024	C12H9NO3	Robustine	7	Undefined	Undefined	0	7.99101	6.95895	1.3047e-18	1.146e-16
212.009	15.1585	C5H9O7P	phosphinomethylisomalate	7	Undefined	Undefined	-0.0155022	-1.42872	-1.01497	4.0056e-05	0.00012872
246.05	12.5834	C6H15O8P	Glycerophosphoglycerol	7	Undefined	Undefined	-0.249698	3.4457	2.14851	3.4896e-08	3.2263e-07
275.1	8.00892	C11H17NO7	Cardiospermin	7	Undefined	Undefined	0.570658	7.0651	5.56349	1.6826e-12	4.9263e-11
264.078	12.9195	C9H16N2O5S	N-Acetylcystathionine	7	Undefined	Undefined	-0.160023	-11.6937	-4.8433	4.8107e-14	1.7484e-12
205.095	9.83869	C8H15NO5	N-Acetyl-D-fucosamine	7	Undefined	Undefined	0.147773	-4.45857	-2.93115	7.0239e-09	7.7928e-08
260.116	7.15861	C14H16N2O3	Maculosin	7	Undefined	Undefined	0.0725524	1.9667	1.41516	1.4114e-06	6.6709e-06
390.277	3.99114	C24H38O4	Bis(2-ethylhexyl)phthalate	7	Undefined	Undefined	0.340879	1.51793	1.31216	1.8147e-07	1.3012e-06
182.085	6.27522	C12H10N2	Harman	7	Undefined	Undefined	0.547232	3.38553	2.47997	5.8196e-11	1.2779e-09
226.107	11.3268	C9H14N4O3	(6R)-6-(L-Erythro-1,2-Dihydroxypropyl)-5,6,7,8-tetrahydro-4a-hydroxypterin	7	Undefined	Undefined	-0.136298	-1.83537	-1.88861	4.2108e-07	2.5074e-06
182.085	6.90065	C12H10N2	Harman	7	Undefined	Undefined	0.383719	3.19234	2.55223	1.4995e-10	2.8222e-09
202.095	13.218	C8H14N2O4	Coprine	7	Undefined	Undefined	-0.179754	-1.40308	-1.05075	0.010446	0.019282
143.058	9.15806	C6H9NO3	Vinylacetylglycine	7	Undefined	Undefined	-0.275001	-2.08133	-1.99341	1.6209e-07	1.1864e-06
161.069	9.34854	C6H11NO4	L-Glutamate methylester	7	Undefined	Undefined	-0.105035	-1.71509	-1.17743	9.5491e-07	4.7252e-06
211.067	10.0264	C10H13NO2S	S-benzyl-D-cysteine	7	Undefined	Undefined	-0.0383957	-2.24562	-2.78255	0.0052372	0.010222
177.079	8.43768	C10H11NO2	5-Hydroxytryptophol	7	Undefined	Undefined	-0.0829524	-4.61335	-3.61568	0.00012078	0.00033856
118.009	11.9049	C4H6O2S	Dihydro-4-mercapto-3(2H)-furanone	7	Undefined	Undefined	-0.203906	-2.70293	-2.21575	3.6601e-08	3.3546e-07
478.18	10.3892	C19H30N2O12	glcNAc-1,6-anhMurNAc	7	Undefined	Undefined	0	7.14506	5.96193	3.9398e-15	1.8875e-13
175.084	11.6709	C7H13NO4	N-Carboxyethyl-g-aminobutyricacid	7	Undefined	Undefined	-0.0444625	-3.01111	-2.05695	1.7989e-08	1.8409e-07
180.09	5.1735	C9H12N2O2	(4-Ethoxyphenyl)urea	7	Undefined	Undefined	-0.241396	2.73454	1.82022	9.5202e-08	7.5513e-07
151.049	12.4512	C5H5N5O	8-Hydroxyadenine	7	Undefined	Undefined	0.0887492	-2.17597	-1.2652	2.6846e-06	1.1741e-05
264.09	5.20046	C16H12N2O2	Perlolyrine	7	Undefined	Undefined	-0.12168	4.32311	3.97754	9.9041e-10	1.4913e-08
143.058	13.4944	C6H9NO3	Acrylamide-acrylic acid resin	7	Undefined	Undefined	-0.15151	-2.13739	-1.22275	4.3346e-05	0.00013887
400.106	8.82191	C13H25N2O8PS	S-Acetylphosphopantetheine	7	Undefined	Undefined	-0.0901086	-6.22617	-6.22617	2.483e-15	1.2462e-13
266.165	4.15282	C12H27O4P	Tributyl phosphate	7	Undefined	Undefined	-0.756438	0.728047	1.68099	2.4013e-05	7.9091e-05
613.563	4.28381	C37H75NO5	N-(2-hydroxynonadecanoyl)-phytosphingosine	7	Undefined	Undefined	0.192273	1.00981	1.20861	0.0082605	0.015465
293.199	4.16422	C17H27NO3	(+/-)-5-[(tert-Butylamino)-2'-hydroxypropoxy]-1,2,3,4-tetrahydro-1- naphthol	7	Undefined	Undefined	-0.562129	1.07782	1.15274	0.015661	0.027636
194.106	6.81768	C10H14N2O2	Laccarin	7	Undefined	Undefined	0.0507712	2.01578	1.44682	3.2688e-05	0.00010568
408.228	4.41429	C19H37O7P	Palmitoylglycerone phosphate	7	Undefined	Undefined	0.306689	1.40687	0.930971	0.0016652	0.0035891
94.0781	4.2628	C7H10	1-Methyl-1,3-cyclohexadiene	7	Undefined	Undefined	0.0400293	1.39272	0.648123	0.00053573	0.0012661
266.155	3.81899	C12H26O4S	sodium dodecyl sulfate	7	Undefined	Undefined	0.00576526	1.07761	0.962101	2.7276e-06	1.188e-05
157.074	14.9076	C7H11NO3	Tiglylglycine	7	Undefined	Undefined	-0.0531236	-1.61751	-0.956965	0.00049666	0.0011817
189.1	8.87187	C8H15NO4	(2S)-2-{[1-(R)-Carboxyethyl]amino}pentanoate	7	Undefined	Undefined	-0.200404	-1.69708	-0.755361	0.001409	0.0030875
195.09	5.17711	C10H13NO3	Damascenine	7	Undefined	Undefined	-0.0284832	-2.03982	-0.269888	0.016462	0.028822
545.196	17.0731	C20H35NO16	alpha-D-Galactosyl-N-acetyllactosamine	7	Undefined	Undefined	-0.0997328	-3.11943	0.595585	5.2564e-09	6.2958e-08
188.08	10.4534	C7H12N2O4	N-Acetylglutamine	7	Undefined	Undefined	-0.190738	-4.26835	-1.23395	7.4248e-08	6.2606e-07
256.106	9.28176	C11H16N2O5	1-(beta-D-Ribofuranosyl)-1,4-dihydronicotinamide	7	Undefined	Undefined	-0.529046	-6.47628	0.372358	3.916e-14	1.4741e-12
763.208	17.5975	C35H39O19	Glucuronosyletoposide	5	Undefined	Undefined	-0.0168713	-7.02645	-4.31549	1.884e-08	1.9093e-07
294.183	4.09365	C17H26O4	Phytuberin	5	Undefined	Undefined	0.0610081	1.08602	1.08376	5.1997e-05	0.00016167
234.162	4.23142	C15H22O2	Bakkenolide A	5	Undefined	Undefined	0.0769332	1.00944	1.20409	0.00012369	0.0003449
496.049	14.7891	C20H16O15	3,5-Di-O-galloyl-1,4-galactarolactone	5	Undefined	Undefined	-0.055788	-6.72481	-2.19823	3.1343e-06	1.3375e-05
173.105	7.5685	C8H15NO3	N-Acetyl-L-leucine	5	Undefined	Undefined	-0.0740607	-1.28115	-1.10647	0.0021269	0.0045105
326.192	3.80647	C18H30O3S	2-Dodecylbenzenesulfonic acid	5	Undefined	Undefined	0.148656	1.51053	1.31044	7.4552e-07	3.8708e-06
259.046	15.2324	C6H14NO8P	glycerophosphoserine	5	Undefined	Undefined	-0.229922	-6.09706	-6.58816	2.0617e-08	2.0695e-07
265.081	10.2032	C10H11N5O4	5'-Dehydroadenosine	5	Undefined	Undefined	-0.133717	-3.18497	-3.42909	4.1483e-09	5.0257e-08
237.085	12.8442	C8H15NO7	N-Acetyl-D-glucosaminate	5	Undefined	Undefined	-0.00344678	-1.36545	-1.36835	1.9752e-06	9.0123e-06
982.726	3.61105	C63H98O8	Thermozeaxanthin-17	5	Undefined	Undefined	1.52398	6.40006	6.07381	0.00045856	0.001096
296.094	15.728	C12H16N4O3S	5'-methylthiotubercidin	5	Undefined	Undefined	-0.0208847	-7.12295	-1.87646	7.4225e-10	1.1854e-08
244.07	11.9506	C9H12N2O6	Orotidine(fragment)	5	Undefined	Undefined	-0.118873	-3.10702	-2.23716	1.392e-09	1.9826e-08
120.042	10.5686	C4H8O4	D-Erythrulose	5	Undefined	Undefined	-0.228517	-1.31396	-1.23125	6.7375e-06	2.6012e-05
337.095	14.3733	C19H15NO5	Atheroline	5	Undefined	Undefined	0.0012296	-7.05127	-3.3502	1.695e-07	1.2321e-06
220.058	14.2416	C8H12O7	dihomocitrate	5	Undefined	Undefined	-0.0844721	-6.50566	-2.94484	4.0764e-07	2.4551e-06
222.074	12.7368	C8H14O7	6-Acetyl-D-glucose	5	Undefined	Undefined	0.266914	-6.52573	-2.07497	2.0101e-07	1.4031e-06
372.287	4.16278	C21H40O5	1,2-dioctanoyl-3-methyl-1,2,3-butanetriol	5	Undefined	Undefined	0.0181516	1.13298	1.20497	5.2324e-05	0.00016221
144.053	14.0793	C5H8N2O3	N-Nitrosoproline	5	Undefined	Undefined	-0.0933661	-6.53106	-1.15892	1.6528e-11	4.1478e-10
407.104	13.7783	C19H21NO7S	Erysothiopine	5	Undefined	Undefined	-0.176192	-8.70647	-2.01062	6.247e-13	2.124e-11
130.111	7.6104	C6H14N2O	N-Acetylputrescinium	5	Undefined	Undefined	-0.0547731	2.09875	1.05716	1.09e-05	3.9078e-05
293.111	10.1143	C11H19NO8	N-Acetylmuramate	5	Undefined	Undefined	-0.12918	1.42848	1.14548	0.00013784	0.00037934
210.137	5.05431	C11H18N2O2	L,L-Cyclo(leucylprolyl)	5	Undefined	Undefined	-0.102033	1.88991	1.26035	3.9179e-07	2.387e-06
438.094	11.3411	C17H19N4O8P	Riboflavin cyclic-4',5'-phosphate	5	Undefined	Undefined	0.515097	2.41228	1.61204	0.0082214	0.015419
216.122	14.7701	C8H16N4O3	N-acetyl-(L)-arginine	5	Undefined	Undefined	-0.0213465	-1.80992	-1.44315	2.6566e-06	1.1682e-05
151.049	16.4111	C5H5N5O	2-Hydroxyadenine	5	Undefined	Undefined	-0.0739044	-8.04591	-1.7373	5.1197e-14	1.7987e-12
336.072	13.9301	C11H17N2O8P	NMNH	5	Undefined	Undefined	-0.336085	-7.97009	-1.19084	1.1934e-11	3.068e-10
133.074	13.9359	C5H11NO3	1-deoxyxylonojirimycin	5	Undefined	Undefined	-0.187868	-2.2372	-2.2014	7.4325e-09	8.1061e-08
321.1	13.1841	C11H19N3O6S	gamma-L-Glutamyl-L-cysteinyl-beta-alanine	5	Undefined	Undefined	0.0578611	-5.92061	-4.28956	2.3057e-12	6.5682e-11
324.105	15.7253	C10H28Cl2N2OP2	Polixetonium chloride	5	Undefined	Undefined	0.0358892	-3.87131	-1.86489	4.8803e-08	4.2865e-07
348.111	13.0768	C20H16N2O4	Camptothecin	5	Undefined	Undefined	-0.0923337	-7.93481	-1.546	8.9088e-13	2.8454e-11
188.116	12.9121	C8H16N2O3	&gamma;-glutamyl-isopropylamide	5	Undefined	Undefined	-0.302562	-3.16884	-2.34907	7.4601e-09	8.1061e-08
194.106	6.39862	C10H14N2O2	Laccarin	5	Undefined	Undefined	0.0380133	2.01726	1.53768	3.795e-06	1.581e-05
223.084	8.06983	C11H13NO4	Bendiocarb	5	Undefined	Undefined	0.148272	-4.52102	-2.69785	1.5589e-05	5.3941e-05
136.019	9.85251	C4H8O3S	S-Methyl-1-thio-D-glycerate	5	Undefined	Undefined	-0.183152	-1.71632	-1.88838	5.5613e-07	3.1208e-06
297.267	4.28083	C18H35NO2	3-Ketosphingosine	5	Undefined	Undefined	-0.273254	1.34281	1.41956	3.371e-05	0.00010866
259.046	11.9311	C6H14NO8P	glycerophosphoserine	5	Undefined	Undefined	0.359236	2.63261	1.8606	7.8969e-09	8.4932e-08
237.085	14.2322	C8H15NO7	N-Acetyl-D-glucosaminate	5	Undefined	Undefined	0.0650721	-8.56996	-2.60856	4.1351e-06	1.7025e-05
177.079	10.631	C10H11NO2	1,2-Dehydrosalsolinol	5	Undefined	Undefined	-0.00185213	-2.56994	-2.36275	6.6571e-09	7.5921e-08
197.08	10.1297	C8H11N3O3	Methyl5-(but-3-en-1-yl)amino-1,3,4-oxadiazole-2-carboxylate	5	Undefined	Undefined	-0.135885	-3.24826	-1.32038	0.00057112	0.0013407
204.111	17.8235	C8H16N2O4	N5-(L-1-Carboxyethyl)-L-ornithine	5	Undefined	Undefined	-0.0289724	-1.02831	-1.0006	0.017002	0.029444
220.052	13.2275	C7H12N2O4S	AMCC	5	Undefined	Undefined	-0.433939	-6.68886	-1.56398	4.4102e-05	0.00014034
225.082	9.13577	C11H15NO2S	Ethiofencarb	5	Undefined	Undefined	0.0440347	-7.49782	-7.49782	4.7208e-22	1.1151e-19
208.061	9.29888	C6H13N2O4P	N-acetyl-demethylphophinothricin	5	Undefined	Undefined	-0.29134	-1.45674	-1.86404	1.5609e-05	5.3941e-05
185.051	9.31439	C8H11NO2S	5-(2-Hydroxyethyl)-4-methylthiazole acetate	5	Undefined	Undefined	-0.00808462	-6.83965	-6.83965	5.8838e-23	6.2015e-20
541.061	14.0538	C15H21N5O13P2	Cyclic ADP-ribose	5	Undefined	Undefined	-0.129968	-4.25145	-2.4658	2.545e-08	2.4609e-07
210.079	5.12948	C13H10N2O	2-Aminoacridone	5	Undefined	Undefined	0.162046	3.16553	2.80484	6.1789e-09	7.2362e-08
375.152	10.1383	C16H25NO9	Simmondsin	5	Undefined	Undefined	-0.0615214	-1.72328	-1.24182	0.024921	0.041042
662.086	15.8708	C19H28N4O18P2	UDP-2,3-diacetamido-2,3-dideoxy-&alpha;-D-glucuronate	5	Undefined	Undefined	0.0819358	-3.39527	-1.58598	7.9773e-08	6.6205e-07
197.08	12.7786	C8H11N3O3	N-Acetyl-L-histidine	5	Undefined	Undefined	0.00719075	-6.19399	-4.83978	1.4227e-06	6.6944e-06
260.116	5.27266	C14H16N2O3	Maculosin	5	Undefined	Undefined	0.077312	2.17497	1.11739	2.5597e-06	1.1336e-05
354.277	4.16038	C21H38O4	Methyl acetyl ricinoleate	5	Undefined	Undefined	0.0236499	1.4693	1.3925	1.3511e-06	6.4438e-06
278.152	4.12996	C16H22O4	2-Ethylhexyl phthalate	5	Undefined	Undefined	0.00413094	1.47476	1.50677	0.00012167	0.00034016
613.564	3.88479	C37H75NO5	N-(2-hydroxynonadecanoyl)-phytosphingosine	5	Undefined	Undefined	0.0882882	0.902195	1.30271	0.00014945	0.00040598
154.003	15.574	C3H7O5P	Hydroxyacetone phosphate	5	Undefined	Undefined	0	3.73415	2.62512	2.2425e-05	7.4562e-05
146.058	4.26478	C6H10O4	Dimethyl succinate	5	Undefined	Undefined	0.168484	1.62782	1.46309	1.6614e-05	5.6853e-05
301.142	8.59675	C16H19N3O3	Febrifugine	5	Undefined	Undefined	0.114351	1.59134	0.792203	1.5678e-05	5.4003e-05
384.121	13.6005	C21H20O7	Anthocyanin 3'-O-beta-D-glucoside	5	Undefined	Undefined	0.0590205	1.52105	0.819632	1.4544e-05	5.1099e-05
127.912	9.85053	HI	hydrogen iodide	5	Undefined	Undefined	0.0731092	1.27301	0.863241	7.802e-06	2.958e-05
236.116	7.61543	C12H16N2O3	Carbetamide	5	Undefined	Undefined	0.127785	1.26112	0.512285	0.0026504	0.0054775
238.131	5.16129	C12H18N2O3	Secobarbital	5	Undefined	Undefined	0.0339079	1.19181	0.762442	3.205e-06	1.3621e-05
120.094	4.24516	C9H12	Cumene	5	Undefined	Undefined	-0.260787	1.18496	0.453707	0.0056628	0.010912
301.164	9.42872	C13H23N3O5	(Ac)2-L-Lys-D-Ala	5	Undefined	Undefined	0.0618286	1.16422	0.350357	0.00058122	0.0013614
198.1	7.62173	C9H14N2O3	Metharbital	5	Undefined	Undefined	-0.0223586	1.09713	0.467476	1.21e-06	5.7968e-06
127.063	5.28182	C6H9NO2	N-ethylsuccinimide	5	Undefined	Undefined	0.194207	1.08166	0.637946	7.3963e-06	2.8245e-05
173.105	5.16688	C8H15NO3	Hexanoylglycine	5	Undefined	Undefined	-0.196148	-1.3027	-0.452575	0.005699	0.010961
189.1	7.57614	C8H15NO4	2 -(Butylamido)-4-hydroxybutanoic acid	5	Undefined	Undefined	-0.115329	-1.53241	-0.590327	0.0020521	0.0043607
215.079	12.786	C9H13NO5	Succinyl proline	5	Undefined	Undefined	-0.291181	-1.75306	-0.737509	0.00094503	0.0021238
173.105	7.09462	C8H15NO3	Isovalerylalanine	5	Undefined	Undefined	0.0761847	-1.84116	-0.435588	0.0025176	0.0052339
143.095	11.1079	C7H13NO2	4-(Trimethylammonio)but-2-enoate	5	Undefined	Undefined	-0.0594528	-1.85855	-0.897332	0.00091671	0.0020656
158.058	10.3261	C7H10O4	(1S,4S)-4-Hydroxy-3-oxocyclohexane-1-carboxylate	5	Undefined	Undefined	-0.005582	-2.00078	-0.056502	0.0001025	0.00029438
212.009	13.422	C5H9O7P	P-DPD	5	Undefined	Undefined	0.08105	-2.27957	-0.747421	0.00030661	0.00076944
589.663	16.7024	C40H63N9O28P2	UDP-N-acetylmuramoyl-L-Ala-D-gamma-Glu-6-carboxy-L-Lys-(D-Ala)2	5	Undefined	Undefined	-0.0939301	-3.07873	-0.841478	1.0823e-06	5.2568e-06
501.665	7.6212	C37H64N7O17P3S	Palmitelaidoyl-CoA	5	Undefined	Undefined	-0.828063	-3.60887	0.387592	8.9784e-05	0.00026214
174.1	15.3074	C7H14N2O3	N5-Ethyl-L-glutamine	5	Undefined	Undefined	0.0517998	-3.65653	-0.786684	2.6771e-08	2.5651e-07
203.079	17.079	C8H13NO5	2-acetamidoglucal	5	Undefined	Undefined	0.0163531	-4.58842	0.126124	1.3009e-07	9.7243e-07
235.069	14.5876	C8H13NO7	N-Acetylgalactosaminate	5	Undefined	Undefined	-0.182501	-6.38833	-0.708959	2.3763e-07	1.5852e-06
246.085	14.2706	C9H14N2O6	5-6-Dihydrouridine	5	Undefined	Undefined	-0.114449	-6.48551	-1.17282	0.0001138	0.00032158
